# Supplementary material for: Selective Inhibitors of Histone Deacetylases 1 and 2 Synergize with Azacitidine in Acute Myeloid Leukemia
Source: PLoS One. 2017 Jan 6;12(1):e0169128. doi: 10.1371/journal.pone.0169128 (PMC5218480; doi:10.1371/journal.pone.0169128)
Supplement: S1 Table — (XLSX) [file pone.0169128.s005.xlsx]

## Sheet: Cluster criteria
S1 Table. Gene expression profiling analysis.
ACY-1035 and Azacitdine microarry clustering criteria
Criteria		Aza/veh Filter	ACY-1035/veh Filter	Combo/veh Filter	Other Filter	Sort Order	Total Affy Qualifiers
Not Aza, Not ACY-1035, Up in Combo	LIST A	>=0.83 and <=1.2	>=0.83 and <=1.2	>=2	None	Combo/veh Largest to smallest	81
Not Aza, Not ACY-1035, Down in Combo	LIST B	>=0.83 and <=1.2	>=0.83 and <=1.2	<=0.5	None	Combo/veh Smallest to largest	85
Up Aza, Not ACY-1035, Up More in Combo	LIST C	>1.2	>=0.83 and <=1.2	>=2	Combo/Aza >= 1.2	Combo/Aza Largest to smallest	29
Down Aza, Not ACY-1035, Down More in Combo	LIST D	<0.83	>=0.83 and <=1.2	<=0.5	Combo/Aza <=0.83	Combo/Aza Smallest to largest	51
Not Aza, Up ACY-1035, Up More in Combo	LIST E	>=0.83 and <=1.2	>1.2	>=2	Combo/ACY-1035 >= 1.2	Combo/ACY-1035 Largest to smallest	123
Not Aza, Down ACY-1035, Down More in Combo	LIST F	>=0.83 and <=1.2	<0.83	<=0.5	Combo/ACY-1035 <=0.83	Combo/ACY-1035 smallest to largest	302
Up Aza, Up ACY-1035, Up More in Combo	LIST G	>1.2	>1.2	>=2	Combo/ACY-1035 >= 1.2 and Combo/Aza >=1.2	Combo/Aza Largest to smallest	228
Down Aza, Down ACY-1035, Down More in Combo	LIST H	<0.83	<0.83	<=0.5	Combo/ACY-1035 <=0.83 and Combo/Aza <=0.83	Combo/Aza smallest to largest	163
												0.666667

## Sheet: LIST A
ProbeSet	Symbol	Name	RFU				Fold change (Aza/veh)	Fold change (ACY-1035/veh)	Fold change (combo/veh)
			DMSO	Azacitidine 1 mM	ACY-1035 1 mM	Combination
11716521_a_at	C10orf10	chromosome 10 open reading frame 10	37.5567	42.508	34.0729	135.708	1.13183	0.907239	3.6134
11738088_a_at	C5orf56	chromosome 5 open reading frame 56	67.7268	66.319	66.7832	200.989	0.979213	0.986067	2.96764
11742367_at	OR4N2	olfactory receptor, family 4, subfamily N, member 2	68.3599	68.7563	72.3047	190.163	1.0058	1.05771	2.78179
11741838_a_at	NPB	neuropeptide B	83.7773	80.0842	77.6351	227.55	0.955917	0.926684	2.71612
11736163_a_at	CDKN2B	cyclin-dependent kinase inhibitor 2B (p15, inhibits CDK4)	7.85174	8.50635	9.38647	21.2409	1.08337	1.19546	2.70525
11729649_at	PRF1	perforin 1 (pore forming protein)	17.7689	19.1484	18.6706	47.1181	1.07763	1.05075	2.65172
11730768_x_at	PODN	podocan	24.3139	27.3493	25.6046	63.6205	1.12484	1.05309	2.61664
11744669_a_at	LINC00158	long intergenic non-protein coding RNA 158	7.14524	7.43831	7.92829	18.5811	1.04102	1.10959	2.60048
11751237_a_at	DUSP10	dual specificity phosphatase 10	26.1442	30.2627	30.5783	66.5007	1.15753	1.1696	2.54361
11757404_x_at	ID3	inhibitor of DNA binding 3, dominant negative helix-loop-helix protein	47.3886	51.5302	47.1834	118.194	1.0874	0.99567	2.49415
11737974_s_at	PLEKHG5	pleckstrin homology domain containing, family G (with RhoGef domain) member 5	43.6983	50.9762	47.6727	108.937	1.16655	1.09095	2.49293
11730491_at	LRRC4B	leucine rich repeat containing 4B	26.3833	28.2867	28.2969	65.1058	1.07214	1.07253	2.46769
11747438_a_at	GIMAP4	GTPase, IMAP family member 4	6.08263	6.50055	6.21056	14.9925	1.06871	1.02103	2.46481
11758183_x_at	KRT8	keratin 8	17.6037	20.6907	18.6749	43.3764	1.17536	1.06085	2.46405
11734310_a_at	CNN1	calponin 1, basic, smooth muscle	22.218	25.4757	26.4048	54.0826	1.14662	1.18844	2.43418
11726825_at	VPS37D	vacuolar protein sorting 37 homolog D (S. cerevisiae)	16.1132	18.0173	17.46	38.8618	1.11817	1.08358	2.4118
11716522_x_at	C10orf10	chromosome 10 open reading frame 10	39.6828	45.5632	43.5726	93.7636	1.14818	1.09802	2.36283
11738374_at	KIR2DL2 /// KIR2DL4 /// KIR2DL5A /// KIR2DL5B /// KIR2DS1 /// KIR2DS2 /// KIR2DS3 /// KIR2DS4 /// KIR3DL3 /// KIR3DL3 /// KIR3DS1	killer cell immunoglobulin-like receptor, two domains, long cytoplasmic tail, 2 /// killer cell immunoglobulin-like receptor, two domains, long cytoplasmic tail, 4 /// killer cell immunoglobulin-like receptor, two domains, long cytoplasmic tail, 5A /// killer cell immunoglobulin-like receptor, two domains, long cytoplasmic tail, 5B /// killer cell immunoglobulin-like receptor, two domains, short …	11.5221	10.6046	11.0719	27.1991	0.920369	0.960929	2.36061
11718748_at	C1QL1	complement component 1, q subcomponent-like 1	691.9	641.97	611.108	1630.37	0.927836	0.883232	2.35637
11747572_a_at	TMPRSS4	transmembrane protease, serine 4	52.5103	53.1728	57.4045	123.329	1.01262	1.09321	2.34867
11756126_x_at	HAMP	hepcidin antimicrobial peptide	364.078	317.777	352.004	852.439	0.872828	0.966838	2.34136
11725882_a_at	RNFT2	ring finger protein, transmembrane 2	13.9659	15.6368	13.9659	32.5226	1.11964	1	2.32872
11747474_a_at	NR4A2	nuclear receptor subfamily 4, group A, member 2	23.2067	22.6124	22.9762	53.7418	0.974388	0.990068	2.31578
11746883_a_at	ABCC12	ATP-binding cassette, sub-family C (CFTR/MRP), member 12	7.05007	6.52246	8.23079	16.3211	0.925162	1.16748	2.31503
11760407_x_at	TMEM136	transmembrane protein 136	13.4704	16.0701	15.1331	30.7989	1.193	1.12344	2.28642
11732394_at	CLDN22 /// WWC2	claudin 22 /// WW and C2 domain containing 2	7.68876	8.78262	8.02526	17.5361	1.14227	1.04377	2.28074
11760878_x_at	HLA-DPB1	major histocompatibility complex, class II, DP beta 1	18.5941	15.9684	21.6143	42.2592	0.858787	1.16243	2.27272
11716480_a_at	SPINT1	serine peptidase inhibitor, Kunitz type 1	23.1282	23.0966	24.2013	52.4275	0.998633	1.0464	2.26682
11754022_s_at	GAP43	growth associated protein 43	78.025	65.1939	68.9436	176.484	0.835552	0.883609	2.26189
11735810_at	A4GNT	alpha-1,4-N-acetylglucosaminyltransferase	16.4432	14.8518	16.588	36.9929	0.90322	1.00881	2.24974
11715151_x_at	PRB3	proline-rich protein BstNI subfamily 3	8.47806	8.00128	8.09397	19.0606	0.943763	0.954696	2.24823
11761932_at	TUBB4B	tubulin, beta 4B class IVb	18.8541	18.8938	19.3311	42.3189	1.00211	1.0253	2.24454
11732068_a_at	CAPN14	calpain 14	10.1827	10.9396	10.9936	22.7615	1.07433	1.07963	2.2353
11721928_a_at	TMCC2	transmembrane and coiled-coil domain family 2	13.1009	12.7225	13.5921	29.264	0.97112	1.03749	2.23374
11745062_a_at	IRGQ	immunity-related GTPase family, Q	20.5491	24.061	18.7438	45.834	1.17091	0.91215	2.23047
11720279_a_at	FAM174B	family with sequence similarity 174, member B	22.3068	25.0892	24.3986	49.5398	1.12473	1.09377	2.22084
11748680_a_at	TMPRSS4	transmembrane protease, serine 4	50.6106	47.6973	52.9497	112.039	0.942436	1.04622	2.21374
11763350_a_at	FAM212B	family with sequence similarity 212, member B	28.862	32.5506	31.3186	63.8209	1.1278	1.08511	2.21124
11743358_a_at	PLEKHG5	pleckstrin homology domain containing, family G (with RhoGef domain) member 5	35.8324	38.4624	36.5157	79.1106	1.0734	1.01907	2.20779
11745921_a_at	ZSCAN30	zinc finger and SCAN domain containing 30	7.56521	8.95396	7.8849	16.6926	1.18357	1.04226	2.20649
11741424_a_at	CMKLR1	chemokine-like receptor 1	16.2231	16.5449	17.9904	35.5529	1.01984	1.10894	2.1915
11723275_at	LOC101060620 /// MAPK8IP1	c-Jun-amino-terminal kinase-interacting protein 1-like /// mitogen-activated protein kinase 8 interacting protein 1	10.3855	10.1404	10.152	22.6647	0.9764	0.977516	2.18234
11747773_x_at	SPTSSB	serine palmitoyltransferase, small subunit B	31.6602	34.5346	31.0719	69.047	1.09079	0.981418	2.18088
11739890_at	PRSS12	protease, serine, 12 (neurotrypsin, motopsin)	7.24617	6.77865	8.27694	15.7869	0.935481	1.14225	2.17866
11741810_x_at	BIN1	bridging integrator 1	29.306	29.7699	33.7167	63.4552	1.01583	1.15051	2.16526
11732464_a_at	WNT11	wingless-type MMTV integration site family, member 11	7.77552	6.46153	8.63745	16.8131	0.83101	1.11085	2.16232
11738089_at	C5orf56	chromosome 5 open reading frame 56	9.70401	11.1421	10.0989	20.9581	1.14819	1.04069	2.15974
11721691_x_at	CYB561	cytochrome b561	12.3005	13.4654	11.9427	26.5187	1.09471	0.970916	2.15591
11752326_a_at	ANKRD19P	ankyrin repeat domain 19, pseudogene	5.75729	6.34228	5.8897	12.3893	1.10161	1.023	2.15193
11738714_s_at	OR2T12 /// OR2T33 /// OR2T8	olfactory receptor, family 2, subfamily T, member 12 /// olfactory receptor, family 2, subfamily T, member 33 /// olfactory receptor, family 2, subfamily T, member 8	5.96446	6.40397	6.34169	12.7266	1.07369	1.06325	2.13374
11748164_a_at	VCAN	versican	4.98314	5.81663	5.32733	10.616	1.16726	1.06907	2.13038
11732532_at	JSRP1	junctional sarcoplasmic reticulum protein 1	48.114	47.9291	43.6678	102.498	0.996156	0.90759	2.13032
11738290_x_at	KRTAP10-11	keratin associated protein 10-11	38.4452	43.8948	38.6051	81.5262	1.14175	1.00416	2.12058
11730013_a_at	MYO3A	myosin IIIA	82.1664	81.2172	90.308	174.028	0.988448	1.09909	2.11799
11725865_a_at	EBF3	early B-cell factor 3	57.977	64.7635	63.0448	122.647	1.11705	1.08741	2.11544
11719241_x_at	CAMK2N1	calcium/calmodulin-dependent protein kinase II inhibitor 1	60.6639	56.9017	51.2453	127.973	0.937983	0.84474	2.10955
11715873_a_at	OLFML3	olfactomedin-like 3	11.261	10.9933	13.142	23.6336	0.976232	1.16704	2.09872
11731650_a_at	LOC100653217 /// NTM	neurotrimin-like /// neurotrimin	9.98906	11.5795	9.85977	20.9248	1.15921	0.987057	2.09477
11762145_a_at	MAPK11	mitogen-activated protein kinase 11	23.8139	24.536	21.156	49.6828	1.03032	0.888386	2.08629
11724087_x_at	FIZ1	FLT3-interacting zinc finger 1	29.397	32.1428	31.1342	61.2661	1.0934	1.0591	2.08409
11726364_x_at	OASL	2'-5'-oligoadenylate synthetase-like	40.0515	34.5025	41.3295	83.2512	0.861455	1.03191	2.07861
11748057_x_at	SOX15	SRY (sex determining region Y)-box 15	12.2711	12.9884	11.138	25.4749	1.05845	0.907661	2.07601
11719716_a_at	CD79A	CD79a molecule, immunoglobulin-associated alpha	9.31562	8.73056	10.4548	19.2419	0.937196	1.12229	2.06555
11736915_at	HIST1H1D	histone cluster 1, H1d	14.5924	16.8905	13.6476	30.0515	1.15748	0.935248	2.05939
11723855_a_at	CASKIN2	CASK interacting protein 2	27.9152	31.4658	29.4403	57.3293	1.12719	1.05463	2.05369
11760151_x_at	LOC730098	uncharacterized LOC730098	35.3475	36.5681	35.4784	72.4168	1.03453	1.0037	2.04871
11749266_a_at	PRRT2	proline-rich transmembrane protein 2	47.4537	42.0843	47.3019	96.7286	0.88685	0.9968	2.03838
11753110_a_at	SNX32	sorting nexin 32	5.54378	6.16301	6.46268	11.2901	1.1117	1.16575	2.03653
11726645_a_at	CDHR5	cadherin-related family member 5	38.6256	45.9922	42.8488	78.6373	1.19072	1.10934	2.03588
11760418_a_at	RCAN1	regulator of calcineurin 1	19.9969	18.6438	20.1869	40.7101	0.932336	1.0095	2.03583
11723789_a_at	FAM167A	family with sequence similarity 167, member A	32.5711	38.8268	37.0841	66.2835	1.19206	1.13856	2.03504
11764081_at	FAM26E	family with sequence similarity 26, member E	6.3551	5.32417	5.58891	12.9079	0.837779	0.879437	2.03111
11749810_s_at	ISYNA1	inositol-3-phosphate synthase 1	22.2825	23.5631	21.494	44.9441	1.05747	0.964611	2.01701
11761880_at	ACY1	aminoacylase 1	17.0428	18.6203	20.3046	34.3665	1.09257	1.19139	2.01649
11764098_at			15.4203	18.1247	18.1019	31.0897	1.17538	1.1739	2.01615
11745864_x_at	SAMD14	sterile alpha motif domain containing 14	19.2576	17.5202	19.4562	38.658	0.90978	1.01031	2.00741
11731388_a_at	TMPRSS6	transmembrane protease, serine 6	67.322	68.8192	73.7773	135.094	1.02224	1.09589	2.00669
11738614_at	KRTAP10-2	keratin associated protein 10-2	11.6941	10.9335	11.5817	23.4291	0.934957	0.990389	2.0035
11727945_x_at	ARHGAP8 /// PRR5-ARHGAP8	Rho GTPase activating protein 8 /// PRR5-ARHGAP8 readthrough	97.6424	97.0069	101.903	195.575	0.993491	1.04363	2.00297
11734609_at	KRTAP5-7 /// NADSYN1	keratin associated protein 5-7 /// NAD synthetase 1	11.8569	11.8694	11.3921	23.7404	1.00106	0.960802	2.00225
11751679_a_at	RASL12	RAS-like, family 12	15.9474	15.3801	18.8004	31.9191	0.96443	1.1789	2.00153

## Sheet: LIST B
ProbeSet	Symbol	Name	RFU				Fold change (Aza/veh)	Fold change (ACY-1035/veh)	Fold change (combo/veh)
			DMSO	Azacitidine 1 mM	ACY-1035 1 mM	Combination
11748670_a_at	PIK3R1	phosphoinositide-3-kinase, regulatory subunit 1 (alpha)	78.2166	80.6557	70.6668	25.033	1.03118	0.903477	0.320047
11741199_a_at	LRRCC1	leucine rich repeat and coiled-coil centrosomal protein 1	66.9399	65.2407	56.2425	22.3464	0.974616	0.840194	0.333827
11719817_x_at	BET1	Bet1 golgi vesicular membrane trafficking protein	91.1939	81.0356	86.194	31.3642	0.888608	0.945172	0.343929
11728314_at	ZNF148	zinc finger protein 148	204.562	202.482	188.067	74.7271	0.989831	0.919366	0.365303
11717914_a_at	BIVM-ERCC5 /// ERCC5	BIVM-ERCC5 readthrough /// excision repair cross-complementing rodent repair deficiency, complementation group 5	176.433	162.652	177.233	65.3652	0.921889	1.00453	0.370481
11740781_a_at	ILF3	interleukin enhancer binding factor 3, 90kDa	270.746	260.309	238.855	109.083	0.961453	0.88221	0.402898
11721559_s_at	ZNF638 /// ZNF638-IT1	zinc finger protein 638 /// ZNF638 intronic transcript 1 (non-protein coding)	380.252	347.201	322.163	153.305	0.913081	0.847236	0.403166
11727545_at	PANK3	pantothenate kinase 3	97.4035	82.9776	81.0353	39.3018	0.851896	0.831955	0.403494
11747889_x_at	SH3YL1	SH3 domain containing, Ysc84-like 1 (S. cerevisiae)	66.2773	57.5322	65.5184	26.8064	0.868053	0.98855	0.404458
11756954_s_at	ZEB2	zinc finger E-box binding homeobox 2	1594.01	1324.44	1361.36	648.422	0.830884	0.854048	0.406787
11720154_at	NRIP1	nuclear receptor interacting protein 1	536.525	462.797	473.81	218.26	0.862582	0.883108	0.406804
11723944_a_at	PTTG1IP	pituitary tumor-transforming 1 interacting protein	788.444	678.153	718.821	320.964	0.860115	0.911695	0.407085
11718977_a_at	CAPN2	calpain 2, (m/II) large subunit	184.633	169.719	162.477	75.2745	0.919221	0.88	0.407697
11728676_at	MED14	mediator complex subunit 14	211.912	205.611	202.111	86.4789	0.970265	0.953749	0.408089
11763895_x_at	SNORA58	small nucleolar RNA, H/ACA box 58	16.814	17.2519	14.9655	6.89631	1.02604	0.890058	0.410152
11764057_s_at	C1orf63	chromosome 1 open reading frame 63	113.952	124.54	108.16	47.6398	1.09292	0.949175	0.41807
11722302_a_at	LRRFIP1	leucine rich repeat (in FLII) interacting protein 1	146.511	130.712	143.54	61.9199	0.892166	0.979719	0.422629
11727827_x_at	NDUFAF7	NADH dehydrogenase (ubiquinone) complex I, assembly factor 7	59.1161	58.0809	59.4487	25.2049	0.982488	1.00563	0.426363
11745260_x_at	SLC12A2	solute carrier family 12 (sodium/potassium/chloride transporters), member 2	32.0917	29.0927	27.8986	13.6892	0.906551	0.869341	0.426564
11720270_a_at	IBTK	inhibitor of Bruton agammaglobulinemia tyrosine kinase	412.277	397.771	373.262	181.636	0.964813	0.905365	0.440566
11725100_s_at	ESF1	ESF1, nucleolar pre-rRNA processing protein, homolog (S. cerevisiae)	111.527	107.305	97.734	49.5809	0.962151	0.876329	0.444566
11717523_x_at	TMEM50B	transmembrane protein 50B	96.44	81.5776	85.319	42.9094	0.84589	0.884684	0.444934
11728443_a_at	TAOK1	TAO kinase 1	61.5345	59.0273	54.8327	27.5306	0.959255	0.891089	0.4474
11743567_s_at	ACBD3	acyl-CoA binding domain containing 3	244.978	255.444	241.555	109.685	1.04272	0.98603	0.447734
11725787_a_at	TMA16	translation machinery associated 16 homolog (S. cerevisiae)	161.326	152.001	138.277	72.5273	0.942199	0.857129	0.449569
11725901_x_at	RWDD3	RWD domain containing 3	21.7981	20.9184	19.72	9.84422	0.959641	0.904665	0.451608
11749781_s_at	BCAT1	branched chain amino-acid transaminase 1, cytosolic	13.1211	11.211	11.3846	5.92569	0.854421	0.867656	0.451614
11749477_a_at	EDEM3	ER degradation enhancer, mannosidase alpha-like 3	55.296	49.3237	51.944	25.1109	0.891994	0.93938	0.454118
11739106_a_at	TMEM33	transmembrane protein 33	304.016	268.416	263.534	138.361	0.882904	0.866844	0.45511
11717308_a_at	WDR75	WD repeat domain 75	316.954	348.108	291.647	145.219	1.09829	0.920155	0.458171
11730252_s_at	AHCTF1	AT hook containing transcription factor 1	234.912	220.952	224.499	107.746	0.940573	0.955674	0.458666
11715478_a_at	TFRC	transferrin receptor (p90, CD71)	154.507	131.213	135.121	71.0273	0.849236	0.874535	0.459704
11721521_at	ZDHHC17	zinc finger, DHHC-type containing 17	54.7903	48.0631	49.2047	25.2325	0.87722	0.898055	0.460529
11727641_at	NOM1	nucleolar protein with MIF4G domain 1	169.046	178.621	160.007	78.8767	1.05664	0.946532	0.466599
11753616_s_at	ARL8B	ADP-ribosylation factor-like 8B	264.318	221.867	236.777	123.433	0.839392	0.895803	0.466987
11723141_at	ZBTB11	zinc finger and BTB domain containing 11	134.491	125.263	113.11	63.0687	0.931386	0.841021	0.468944
11753234_a_at	TAMM41	TAM41, mitochondrial translocator assembly and maintenance protein, homolog (S. cerevisiae)	61.7773	52.9624	55.3504	29.004	0.857312	0.895967	0.469492
11731610_x_at	KIAA1704 /// LOC100996395	KIAA1704 /// uncharacterized LOC100996395	87.979	92.5568	79.9088	41.4198	1.05203	0.908271	0.470791
11727958_a_at	ING1	inhibitor of growth family, member 1	72.976	72.0904	74.0782	34.3665	0.987864	1.0151	0.470929
11723475_a_at	TRMT61B	tRNA methyltransferase 61 homolog B (S. cerevisiae)	154.138	139.588	136.329	72.6304	0.905602	0.884462	0.471203
11725141_a_at	FUBP3	far upstream element (FUSE) binding protein 3	563.347	470.906	490.192	265.671	0.835907	0.870142	0.471594
11738335_x_at	TP53	tumor protein p53	87.706	77.8496	73.5945	41.3699	0.88762	0.839105	0.471688
11722463_a_at	TNKS2	tankyrase, TRF1-interacting ankyrin-related ADP-ribose polymerase 2	55.7777	47.931	53.5134	26.3515	0.859322	0.959406	0.472439
11740011_at	ZFP14	ZFP14 zinc finger protein	73.4041	67.7395	75.5273	34.7182	0.92283	1.02892	0.472974
11743580_s_at	ACTR2	ARP2 actin-related protein 2 homolog (yeast)	1025.81	932.684	854.57	485.762	0.909213	0.833065	0.473538
11728879_at	PPP3R1	protein phosphatase 3, regulatory subunit B, alpha	376.216	331.248	371.707	178.512	0.880474	0.988017	0.474494
11757268_x_at	HNRNPA1	heterogeneous nuclear ribonucleoprotein A1	4925.34	4469.53	4786.54	2344.53	0.907458	0.97182	0.476014
11758397_s_at	RNF170	ring finger protein 170	149.364	159.422	143.468	71.3972	1.06734	0.960528	0.478009
11744854_x_at	ZNF28	zinc finger protein 28	67.0757	60.8159	57.0828	32.1247	0.906675	0.851021	0.478931
11749551_a_at	RNGTT	RNA guanylyltransferase and 5'-phosphatase	55.7268	56.6732	53.5397	26.7088	1.01698	0.960755	0.479282
11732154_at	OGT	O-linked N-acetylglucosamine (GlcNAc) transferase	323.605	289.662	340.883	155.122	0.89511	1.05339	0.479357
11731093_s_at	BRD1	bromodomain containing 1	217.804	186.027	190.443	104.865	0.854106	0.874381	0.481466
11763166_a_at	MARS	methionyl-tRNA synthetase	42.4142	35.9948	48.4305	20.4647	0.84865	1.14185	0.482497
11741311_a_at	ZNF655	zinc finger protein 655	33.3698	32.8299	32.9527	16.1311	0.983823	0.9875	0.483404
11724526_at	FAHD1	fumarylacetoacetate hydrolase domain containing 1	143.018	119.69	149.86	69.232	0.836885	1.04784	0.484079
11721969_s_at	BDP1	B double prime 1, subunit of RNA polymerase III transcription initiation factor IIIB	574.568	496.267	484.997	279.393	0.863722	0.844107	0.486266
11755436_x_at	ARID1A	AT rich interactive domain 1A (SWI-like)	57.8516	63.5735	56.7936	28.1458	1.09891	0.981713	0.486517
11741070_a_at	ZNF146	zinc finger protein 146	2327.86	2051.58	2312.59	1132.86	0.881316	0.993438	0.486653
11728271_at	ZNF330	zinc finger protein 330	753.427	711.811	663.847	367.139	0.944763	0.881103	0.487292
11726661_s_at	GPN3	GPN-loop GTPase 3	272.557	248.568	242.513	132.883	0.911987	0.889773	0.487544
11716891_at	C9orf123	chromosome 9 open reading frame 123	38.2394	42.8257	39.5428	18.6533	1.11994	1.03409	0.487805
11719185_x_at	N4BP2L2	NEDD4 binding protein 2-like 2	101.648	91.0786	104.681	49.6106	0.896016	1.02984	0.488061
11718701_a_at	ARFIP1	ADP-ribosylation factor interacting protein 1	65.3852	68.4396	56.2773	31.9893	1.04671	0.860704	0.489244
11755425_a_at	FAM179B	family with sequence similarity 179, member B	76.5989	66.2773	77.8772	37.5649	0.865251	1.01669	0.490411
11726703_a_at	BCL10	B-cell CLL/lymphoma 10	80.8118	71.4526	67.9272	39.6877	0.884185	0.84056	0.491113
11743929_at	UHRF1BP1L	UHRF1 binding protein 1-like	270.718	257.638	242.754	133.03	0.951682	0.896704	0.491395
11734937_a_at	CNOT2	CCR4-NOT transcription complex, subunit 2	958.589	887.009	798.969	471.274	0.925327	0.833485	0.491633
11749645_x_at	ZNF268	zinc finger protein 268	161.934	156.525	141.541	79.6771	0.966594	0.874063	0.492033
11758779_at	TMEM50B	transmembrane protein 50B	90.194	84.9881	85.319	44.389	0.942281	0.94595	0.492151
11733176_x_at	ZNF507	zinc finger protein 507	26.5937	25.7654	24.0512	13.0994	0.968852	0.904396	0.492577
11720269_a_at	IBTK	inhibitor of Bruton agammaglobulinemia tyrosine kinase	815.462	763.528	758.003	402.441	0.936314	0.929539	0.493513
11716931_at	DGCR2	DiGeorge syndrome critical region gene 2	191.636	177.812	215.856	94.6321	0.927863	1.12638	0.493811
11725217_a_at	WDSUB1	WD repeat, sterile alpha motif and U-box domain containing 1	58.6857	50.6521	59.5921	28.9892	0.863109	1.01545	0.493974
11754607_s_at	HSP90B1 /// MIR3652	heat shock protein 90kDa beta (Grp94), member 1 /// microRNA 3652	2942.61	2647.82	2548.05	1453.59	0.899821	0.865917	0.49398
11743362_s_at	ADSS	adenylosuccinate synthase	699.675	624.279	662.691	345.692	0.892241	0.947142	0.494076
11732433_s_at	GK	glycerol kinase	282.027	260.898	305.658	139.587	0.925082	1.08379	0.494941
11719493_s_at	TAF9	TAF9 RNA polymerase II, TATA box binding protein (TBP)-associated factor, 32kDa	609.732	607.123	511.512	301.972	0.99572	0.838913	0.495254
11716865_a_at	SLC1A5	solute carrier family 1 (neutral amino acid transporter), member 5	296.791	258.332	252.349	147.032	0.870417	0.850258	0.495407
11748335_a_at	SLMO2	slowmo homolog 2 (Drosophila)	164.621	143.999	145.258	81.621	0.874727	0.882374	0.49581
11719632_a_at	ABCC4	ATP-binding cassette, sub-family C (CFTR/MRP), member 4	45.9971	39.1059	40.192	22.8988	0.850183	0.873795	0.497831
11753055_s_at	LOC101060439 /// RAP1B	ras-related protein Rap-1b-like protein-like /// RAP1B, member of RAS oncogene family	648.066	558.587	639.032	322.882	0.861928	0.98606	0.498224
11758440_s_at	RFX7	regulatory factor X, 7	53.0597	45.7377	47.7555	26.4437	0.862006	0.900034	0.498376
11750457_a_at	GTPBP10	GTP-binding protein 10 (putative)	36.5301	30.8405	30.8299	18.2094	0.844249	0.843959	0.498477
11725885_a_at	CNEP1R1	CTD nuclear envelope phosphatase 1 regulatory subunit 1	75.4439	65.1939	81.7979	37.6225	0.864138	1.08422	0.498682

## Sheet: LIST C
ProbeSet	Symbol	Name	RFU				Fold change (Aza/veh)	Fold change (ACY-1035/veh)	Fold change (combo/veh)	Fold change (combo/Aza)
			DMSO	Azacitidine 1 mM	ACY-1035 1 mM	Combination
11726209_a_at	FAM211A	family with sequence similarity 211, member A	5.64152	7.10187	5.8871	14.158	1.25886	1.04353	2.50961	1.99356
11746705_a_at	RGS16	regulator of G-protein signaling 16	49.7813	77.8736	52.7864	151.62	1.56431	1.06037	3.04571	1.947
11755009_s_at	VCAN	versican	7.69094	15.1836	8.95798	28.9329	1.97422	1.16475	3.76194	1.90553
11743442_s_at	RHOB	ras homolog family member B	86.8165	110.595	104.177	210.338	1.27389	1.19997	2.42279	1.90188
11720943_a_at	RGS16	regulator of G-protein signaling 16	71.0418	102.766	70.4744	193.14	1.44655	0.992014	2.71868	1.87942
11720944_at	RGS16	regulator of G-protein signaling 16	41.5301	63.7846	40.3831	119.223	1.53587	0.972384	2.87077	1.86915
11762660_at			11.7503	14.9081	11.5625	26.4627	1.26874	0.984015	2.25208	1.77506
11757783_s_at	VCAN	versican	8.38616	10.942	8.50302	19.217	1.30477	1.01393	2.29152	1.75627
11728927_at	DDX43	DEAD (Asp-Glu-Ala-Asp) box polypeptide 43	9.76672	12.0181	10.0703	20.9128	1.23051	1.03108	2.14123	1.74011
11758188_x_at	KRT8	keratin 8	18.8697	23.781	20.029	41.0527	1.26027	1.06143	2.17558	1.72628
11759106_at	NKD1	naked cuticle homolog 1 (Drosophila)	17.7537	23.6416	19.2437	40.7772	1.33164	1.08392	2.29683	1.72481
11742802_a_at	SRD5A1	steroid-5-alpha-reductase, alpha polypeptide 1 (3-oxo-5 alpha-steroid delta 4-dehydrogenase alpha 1)	42.4881	51.3234	49.0868	88.2278	1.20795	1.15531	2.07653	1.71906
11721975_s_at	TPSAB1 /// TPSB2	tryptase alpha/beta 1 /// tryptase beta 2 (gene/pseudogene)	20.3448	24.536	19.2894	41.9443	1.20601	0.948123	2.06167	1.7095
11746129_a_at	GSTM3	glutathione S-transferase mu 3 (brain)	11.1564	15.073	10.76	25.5608	1.35107	0.964469	2.29115	1.6958
11737362_x_at	IL23R	interleukin 23 receptor	6.94448	11.8011	7.94483	19.932	1.69935	1.14405	2.87019	1.68899
11727254_a_at	TMEM51	transmembrane protein 51	14.3495	17.3535	14.1085	28.96	1.20934	0.983207	2.01819	1.66883
11732686_x_at	PIWIL2	piwi-like RNA-mediated gene silencing 2	11.5488	15.0138	9.713	24.8054	1.30003	0.84104	2.14788	1.65217
11744905_x_at	ORM1	orosomucoid 1	8.31566	10.4779	9.2108	17.2917	1.26002	1.10764	2.07941	1.65031
11743942_at	CCDC152	coiled-coil domain containing 152	5.37323	8.41497	5.45156	13.8803	1.56609	1.01458	2.58323	1.64947
11717891_a_at	ECM1	extracellular matrix protein 1	19.4277	24.5266	18.4854	39.0627	1.26246	0.951498	2.01067	1.59266
11748794_a_at	IL23R	interleukin 23 receptor	5.90178	8.76057	5.7669	13.793	1.48439	0.977145	2.33708	1.57444
11732012_x_at	TNFAIP8L3	tumor necrosis factor, alpha-induced protein 8-like 3	7.07239	9.37158	8.37167	14.7324	1.32509	1.18371	2.08309	1.57203
11741988_at	MBOAT4	membrane bound O-acyltransferase domain containing 4	7.71751	11.615	8.80887	18.2323	1.50502	1.14141	2.36246	1.56972
11764193_at			24.0319	40.5017	28.6559	57.3497	1.68533	1.19241	2.3864	1.41598
11763286_at	TMEM53	transmembrane protein 53	18.0774	26.7995	16.3869	37.7156	1.48249	0.90649	2.08634	1.40733
11727129_at	MAGEB2	melanoma antigen family B, 2	5.92617	14.2489	5.8897	19.541	2.40441	0.993845	3.29741	1.3714
11744735_a_at	TMEM200A	transmembrane protein 200A	4.23232	6.62359	5.04658	8.72724	1.565	1.19239	2.06204	1.3176
11751479_a_at	CCDC152	coiled-coil domain containing 152	3.92441	11.1802	4.12593	14.1104	2.84889	1.05135	3.59554	1.26208

## Sheet: LIST D
ProbeSet	Symbol	Name	RFU				Fold change (Aza/veh)	Fold change (ACY-1035/veh)	Fold change (combo/veh)	Fold change (combo/Aza)
			DMSO	Azacitidine 1 mM	ACY-1035 1 mM	Combination
11731461_x_at	CPM	carboxypeptidase M	158.019	125.184	131.538	63.4881	0.792208	0.832415	0.401775	0.507158
11758919_x_at	TFCP2	transcription factor CP2	93.0273	66.0751	87.1328	34.8001	0.710277	0.936637	0.374085	0.526674
11733831_s_at	GMCL1 /// GMCL1P1	germ cell-less, spermatogenesis associated 1 /// germ cell-less, spermatogenesis associated 1 pseudogene 1	39.924	32.3778	34.2197	17.6835	0.810986	0.85712	0.442929	0.546161
11724877_a_at	AEBP2	AE binding protein 2	29.2033	23.9556	30.1616	13.1866	0.820306	1.03281	0.451545	0.55046
11759094_a_at	GNAQ	guanine nucleotide binding protein (G protein), q polypeptide	554.019	421.574	492.277	232.527	0.760938	0.888556	0.41971	0.551569
11757113_a_at	SNHG1 /// SNORD22 /// SNORD25 /// SNORD26 /// SNORD27 /// SNORD28 /// SNORD29 /// SNORD31	small nucleolar RNA host gene 1 (non-protein coding) /// small nucleolar RNA, C/D box 22 /// small nucleolar RNA, C/D box 25 /// small nucleolar RNA, C/D box 26 /// small nucleolar RNA, C/D box 27 /// small nucleolar RNA, C/D box 28 /// small nucleolar RNA, C/D box 29 /// small nucleolar RNA, C/D box 31	366.323	298.124	319.01	165.755	0.813829	0.870844	0.452484	0.555994
11739263_x_at	VPS4B	vacuolar protein sorting 4 homolog B (S. cerevisiae)	73.5634	59.014	70.1939	32.9527	0.80222	0.954196	0.447949	0.558387
11732306_x_at	CREB1	cAMP responsive element binding protein 1	332.183	273.206	287.35	152.944	0.822458	0.865036	0.460421	0.559811
11753623_s_at	LOC101060439 /// RAP1B	ras-related protein Rap-1b-like protein-like /// RAP1B, member of RAS oncogene family	367.611	283.361	312.978	160.123	0.770817	0.851385	0.435577	0.565084
11716844_s_at	DNAJC13	DnaJ (Hsp40) homolog, subfamily C, member 13	143.011	111.361	129.694	63.3606	0.778684	0.906879	0.443046	0.568968
11759095_at	GNAQ	guanine nucleotide binding protein (G protein), q polypeptide	946.331	765.324	901.392	443.088	0.808728	0.952513	0.468217	0.578955
11722022_s_at	CDK5R1	cyclin-dependent kinase 5, regulatory subunit 1 (p35)	52.799	40.4648	47.9429	23.5592	0.766393	0.908027	0.446205	0.582214
11762504_a_at	ZRANB3	zinc finger, RAN-binding domain containing 3	96.4195	79.1	82.931	46.056	0.820374	0.860107	0.477663	0.58225
11752001_a_at	CUL4A	cullin 4A	501.265	406.777	438.038	237.03	0.811501	0.873866	0.472863	0.582702
11729384_s_at	CCNY	cyclin Y	204.803	167.257	178.513	97.6106	0.816672	0.87163	0.476607	0.583596
11743510_at	UFL1	UFM1-specific ligase 1	380.444	314.032	325.041	183.361	0.825436	0.854374	0.481965	0.583891
11755159_a_at	COG3	component of oligomeric golgi complex 3	90.2878	74.0477	86.8047	44.5106	0.820129	0.961422	0.492985	0.601107
11758170_s_at	DIAPH2	diaphanous-related formin 2	32.3859	23.3971	32.4707	14.0679	0.722449	1.00262	0.434382	0.601264
11729173_a_at	SKA2	spindle and kinetochore associated complex subunit 2	403.47	326.423	338.687	197.737	0.809038	0.839434	0.49009	0.605769
11739696_s_at	AFF3	AF4/FMR2 family, member 3	668.483	345.702	669.341	209.711	0.517144	1.00128	0.313711	0.606623
11747888_a_at	SH3YL1	SH3 domain containing, Ysc84-like 1 (S. cerevisiae)	68.4013	53.7577	63.668	32.6953	0.785917	0.930801	0.477992	0.608197
11732165_x_at	LMF1	lipase maturation factor 1	70.391	50.3144	59.919	30.66	0.714785	0.851232	0.435568	0.609369
11721611_a_at	IPO11	importin 11	97.9707	64.8854	82.1472	39.5971	0.662294	0.838487	0.404173	0.610261
11745428_a_at	DFFB	DNA fragmentation factor, 40kDa, beta polypeptide (caspase-activated DNase)	119.333	92.7581	104.098	56.7721	0.777307	0.872334	0.475747	0.612045
11733108_at	GNAQ	guanine nucleotide binding protein (G protein), q polypeptide	303.611	233.194	275.027	145.656	0.768069	0.905855	0.479745	0.624612
11732277_a_at	FOXP1	forkhead box P1	612.828	363.931	575.262	227.611	0.593855	0.938701	0.37141	0.625422
11755070_a_at	CARD8	caspase recruitment domain family, member 8	203.025	161.669	173.181	101.335	0.796302	0.853002	0.499124	0.626802
11743882_a_at	STRN3	striatin, calmodulin binding protein 3	125.111	92.892	114.905	58.5682	0.742479	0.91843	0.468131	0.630497
11741123_x_at	ADK	adenosine kinase	263.557	188.847	253.832	119.194	0.716534	0.963104	0.452252	0.631165
11746640_a_at	RASSF2	Ras association (RalGDS/AF-6) domain family member 2	46.3859	35.9401	39.7781	22.9982	0.774807	0.857547	0.495802	0.639904
11718569_a_at	WIPF1	WAS/WASL interacting protein family, member 1	113.861	81.6213	108.272	52.301	0.716853	0.950917	0.459342	0.640776
11731583_a_at	LARP1B	La ribonucleoprotein domain family, member 1B	100.413	75.0334	84.8856	48.1106	0.747248	0.845366	0.479128	0.64119
11716999_a_at	RASA1	RAS p21 protein activator (GTPase activating protein) 1	240.167	172.865	200.629	110.89	0.71977	0.835374	0.46172	0.641482
11717702_a_at	RB1	retinoblastoma 1	254.228	184.528	245.164	120.918	0.725835	0.964346	0.475626	0.655282
11720566_at	BCAT1	branched chain amino-acid transaminase 1, cytosolic	969.99	650.051	827.777	427.513	0.670163	0.853388	0.44074	0.65766
11717876_a_at	PPFIA1	protein tyrosine phosphatase, receptor type, f polypeptide (PTPRF), interacting protein (liprin), alpha 1	35.482	24.219	30.942	15.9408	0.682572	0.872047	0.449264	0.658193
11760938_a_at	MAT2A	methionine adenosyltransferase II, alpha	194.285	129.027	163.169	87.4563	0.664113	0.839841	0.450144	0.677812
11723930_at	CCT5	chaperonin containing TCP1, subunit 5 (epsilon)	154.967	106.237	132.277	72.0674	0.685549	0.853585	0.465051	0.678363
11734782_x_at	WDR92	WD repeat domain 92	71.4897	49.3015	63.2773	33.4471	0.68963	0.885124	0.46786	0.678421
11732370_a_at	CUX1	cut-like homeobox 1	279.224	199.774	235.111	136.396	0.715463	0.842016	0.488484	0.682753
11754362_a_at	TTC7A	tetratricopeptide repeat domain 7A	173.593	124.134	150.96	86.5486	0.715085	0.86962	0.498572	0.697221
11740528_a_at	AFF3	AF4/FMR2 family, member 3	738.14	349.858	703.282	246.321	0.473973	0.952777	0.333705	0.704059
11732281_s_at	FOXP1	forkhead box P1	275.798	174.321	243.861	123.865	0.632062	0.884202	0.449116	0.710557
11745789_a_at	TMEM135	transmembrane protein 135	191.277	108.048	185.111	76.7995	0.564875	0.967761	0.401509	0.710792
11724763_s_at	DEPTOR	DEP domain containing MTOR-interacting protein	124.25	80.1994	104.615	57.2773	0.645469	0.841969	0.460984	0.714186
11725902_s_at	TMEM135	transmembrane protein 135	109.524	62.3741	107.937	45.4831	0.569501	0.985508	0.415279	0.729198
11716331_a_at	DNAJB6	DnaJ (Hsp40) homolog, subfamily B, member 6	407.237	212.788	348.582	160.708	0.522516	0.855969	0.39463	0.755249
11747937_a_at	DNAJB6	DnaJ (Hsp40) homolog, subfamily B, member 6	407.237	212.788	348.582	160.708	0.522516	0.855969	0.39463	0.755249
11730501_a_at	CACNA2D3	calcium channel, voltage-dependent, alpha 2/delta subunit 3	193.11	122.12	202.107	93.8176	0.632388	1.04659	0.485825	0.768239
11743286_at	DTX4	deltex homolog 4 (Drosophila)	277.952	164.394	268.883	131.545	0.591448	0.967372	0.473264	0.800179

## Sheet: LIST E
ProbeSet	Symbol	Name	RFU				Fold change (Aza/veh)	Fold change (ACY-1035/veh)	Fold change (combo/veh)	Fold change (combo/Aza)
			DMSO	Azacitidine 1 mM	ACY-1035 1 mM	Combination
11732542_at	TRIM7	tripartite motif containing 7	6.12275	5.38543	9.78939	21.0981	0.879577	1.59885	3.44586	2.15521
11726337_a_at	ALOX5	arachidonate 5-lipoxygenase	6.04622	6.33191	7.26902	15.2189	1.04725	1.20224	2.5171	2.09367
11764032_at	CDKN1C	cyclin-dependent kinase inhibitor 1C (p57, Kip2)	31.9489	37.1959	41.7525	85.9594	1.16423	1.30685	2.69053	2.05878
11758772_x_at	HLA-DPB1	major histocompatibility complex, class II, DP beta 1	37.2423	38.9457	52.5013	106.518	1.04574	1.40972	2.86015	2.02887
11744751_a_at	SERPINB9	serpin peptidase inhibitor, clade B (ovalbumin), member 9	11.261	12.1907	16.3477	33.0775	1.08256	1.45171	2.93735	2.02338
11723839_a_at	FKBP1B	FK506 binding protein 1B, 12.6 kDa	24.01	25.7654	31.7705	62.367	1.07311	1.32322	2.59754	1.96305
11719862_a_at	TREM1	triggering receptor expressed on myeloid cells 1	22.8461	26.7972	35.6344	69.2507	1.17294	1.55976	3.03118	1.94337
11719657_a_at	MMP9	matrix metallopeptidase 9 (gelatinase B, 92kDa gelatinase, 92kDa type IV collagenase)	9.0713	9.18262	14.0836	27.3336	1.01227	1.55254	3.01319	1.94082
11746721_a_at	TREM1	triggering receptor expressed on myeloid cells 1	10.0027	9.98906	16.3097	30.9782	0.998641	1.63053	3.097	1.89938
11739315_at	KDR	kinase insert domain receptor (a type III receptor tyrosine kinase)	11.6116	10.483	14.1064	26.433	0.902803	1.21485	2.27644	1.87384
11735862_at	DLEU7	deleted in lymphocytic leukemia, 7	11.2955	12.2654	14.7688	27.5825	1.08586	1.30749	2.4419	1.86763
11754681_s_at	HLA-DMB	major histocompatibility complex, class II, DM beta	15.3641	13.0812	49.4662	88.4959	0.851418	3.2196	5.75993	1.78902
11744600_a_at	TESPA1	thymocyte expressed, positive selection associated 1	10.0484	8.65675	16.3847	29.078	0.861504	1.63058	2.89379	1.77471
11753928_a_at	ST3GAL2	ST3 beta-galactoside alpha-2,3-sialyltransferase 2	12.5844	14.3818	16.5789	29.3479	1.14282	1.31741	2.33208	1.7702
11722355_s_at	DAB2	Dab, mitogen-responsive phosphoprotein, homolog 2 (Drosophila)	13.2015	11.5311	16.9542	29.5593	0.873467	1.28426	2.23908	1.74348
11752749_a_at	SYCP2L /// TMEM14B	synaptonemal complex protein 2-like /// transmembrane protein 14B	6.41727	5.63327	8.87832	15.4721	0.87783	1.38351	2.41101	1.74268
11724095_a_at	PDE4B	phosphodiesterase 4B, cAMP-specific	8.04349	9.21654	11.0548	19.217	1.14584	1.37437	2.38914	1.73835
11721640_x_at	ABHD8	abhydrolase domain containing 8	54.862	62.258	84.9248	147.344	1.13481	1.54797	2.68573	1.735
11737694_s_at	C2orf90	chromosome 2 open reading frame 90	8.74605	9.02037	10.6544	18.483	1.03136	1.21819	2.1133	1.73478
11726192_at	TFAP2C	transcription factor AP-2 gamma (activating enhancer binding protein 2 gamma)	18.8321	21.6521	22.7183	38.524	1.14975	1.20636	2.04566	1.69573
11738535_at	WNT1	wingless-type MMTV integration site family, member 1	10.8157	10.6754	13.8419	23.3812	0.987023	1.27979	2.16178	1.68916
11728754_at	TEX19	testis expressed 19	28.8692	29.1264	46.6023	77.3033	1.00891	1.61426	2.67771	1.65879
11727443_at	MPO	myeloperoxidase	18.299	19.4817	22.1159	36.6647	1.06463	1.20859	2.00365	1.65784
11724119_at	SAMD9L	sterile alpha motif domain containing 9-like	14.333	15.5248	25.0128	41.4486	1.08315	1.74512	2.89183	1.6571
11723973_at	CHST12	carbohydrate (chondroitin 4) sulfotransferase 12	20.7819	24.5157	32.9545	54.3062	1.17966	1.58573	2.61314	1.64791
11740558_at	HOXA13	homeobox A13	4.76604	4.72532	6.74625	11.0876	0.991455	1.41548	2.32637	1.64352
11736772_s_at	SCRN1	secernin 1	10.1886	11.3222	12.4543	20.4647	1.11126	1.22237	2.00858	1.64318
11718523_s_at	ANTXR1	anthrax toxin receptor 1	13.5512	15.8158	18.0487	29.3912	1.16711	1.33189	2.16889	1.62843
11757511_x_at	HLA-DPA1	major histocompatibility complex, class II, DP alpha 1	53.3144	63.5264	142.698	231.989	1.19154	2.67653	4.35134	1.62574
11746408_a_at	SORT1	sortilin 1	23.918	23.7952	40.3424	65.5251	0.994863	1.68669	2.73957	1.62422
11754538_x_at	SLC9A5	solute carrier family 9, subfamily A (NHE5, cation proton antiporter 5), member 5	24.6142	28.0746	31.1095	50.5182	1.14058	1.26388	2.0524	1.62388
11725782_at	ANXA2R	annexin A2 receptor	26.9126	31.5081	36.897	59.7481	1.17076	1.37099	2.22008	1.61932
11736746_a_at	ADAM28	ADAM metallopeptidase domain 28	8.20867	7.78795	10.6183	17.1488	0.948747	1.29355	2.08911	1.61502
11763400_x_at	MEI1	meiosis inhibitor 1	10.5598	10.8314	13.3566	21.4712	1.02572	1.26486	2.0333	1.60754
11757263_x_at	SCARNA20	small Cajal body-specific RNA 20	20.8807	19.2936	26.9126	43.2508	0.923991	1.28887	2.07133	1.60709
11716481_x_at	SPINT1	serine peptidase inhibitor, Kunitz type 1	43.9443	47.4152	59.8337	95.987	1.07898	1.36158	2.18429	1.60423
11730363_a_at	HRH1	histamine receptor H1	31.6572	26.9126	40.1189	63.9866	0.850126	1.26729	2.02123	1.59492
11721545_x_at	LOC100996668 /// ZEB1	uncharacterized LOC100996668 /// zinc finger E-box binding homeobox 1	12.3556	11.5901	15.7874	25.0914	0.938045	1.27775	2.03077	1.58933
11741508_x_at	SMOX	spermine oxidase	35.6144	40.6945	49.5738	78.7661	1.14264	1.39196	2.21163	1.58887
11740696_a_at	ACSM1	acyl-CoA synthetase medium-chain family member 1	20.1502	18.6201	30.2966	47.8558	0.924064	1.50354	2.37495	1.57958
11737978_a_at	NIM1	serine/threonine-protein kinase NIM1	6.83293	7.158	9.97566	15.7132	1.04757	1.45994	2.29963	1.57515
11733216_s_at	USP53	ubiquitin specific peptidase 53	10.0937	10.173	12.992	20.4573	1.00786	1.28714	2.02674	1.5746
11717272_at	COL5A1	collagen, type V, alpha 1	10.5598	12.6029	13.9306	21.7859	1.19348	1.31921	2.0631	1.56389
11719511_s_at	PHC1	polyhomeotic homolog 1 (Drosophila)	30.5303	27.002	41.5308	64.8606	0.884433	1.36031	2.12447	1.56175
11749450_a_at	DNASE2	deoxyribonuclease II, lysosomal	19.3106	16.4856	26.4259	41.2498	0.853707	1.36847	2.13612	1.56096
11750964_s_at	CHRFAM7A /// CHRNA7	CHRNA7 (cholinergic receptor, nicotinic, alpha 7, exons 5-10) and FAM7A (family with sequence similarity 7A, exons A-E) fusion /// cholinergic receptor, nicotinic, alpha 7 (neuronal)	39.3375	38.3434	59.6199	93.017	0.974728	1.5156	2.36459	1.56017
11739140_a_at	FPR2	formyl peptide receptor 2	15.6728	15.0153	24.6378	37.6488	0.958045	1.572	2.40217	1.5281
11756555_a_at	SCAMP5	secretory carrier membrane protein 5	21.8355	22.6135	29.3606	44.8641	1.03563	1.34463	2.05465	1.52804
11718101_at	CD59	CD59 molecule, complement regulatory protein	10.1318	10.0685	13.4162	20.3803	0.993747	1.32417	2.01151	1.51908
11764290_at			4.99546	4.84609	6.66745	10.1075	0.970099	1.3347	2.02333	1.51594
11760200_a_at	SAT1	spermidine/spermine N1-acetyltransferase 1	9.32398	10.2434	12.9323	19.416	1.0986	1.38699	2.08237	1.50136
11755719_a_at	MLLT11	myeloid/lymphoid or mixed-lineage leukemia (trithorax homolog, Drosophila); translocated to, 11	14.8521	15.0786	24.105	36.0924	1.01525	1.62299	2.43011	1.4973
11728351_a_at	EFEMP2	EGF containing fibulin-like extracellular matrix protein 2	30.3573	35.1411	41.8347	62.3478	1.15758	1.37808	2.0538	1.49034
11750659_a_at	ABCG1	ATP-binding cassette, sub-family G (WHITE), member 1	18.7642	19.8494	28.2431	41.8503	1.05783	1.50516	2.23033	1.48179
11724882_x_at	TUFT1	tuftelin 1	42.0174	48.819	73.2272	107.954	1.16188	1.74278	2.56927	1.47424
11723562_a_at	VWA5A	von Willebrand factor A domain containing 5A	22.1474	24.5189	38.248	56.2458	1.10708	1.72697	2.5396	1.47055
11754637_a_at	SYTL1	synaptotagmin-like 1	70.0273	59.8294	105.694	153.878	0.854372	1.50933	2.1974	1.45588
11729053_x_at	PPFIBP1	PTPRF interacting protein, binding protein 1 (liprin beta 1)	18.9001	20.2802	28.0413	40.3143	1.07302	1.48366	2.13302	1.43767
11731682_at	CD70	CD70 molecule	378.094	414.777	767.573	1097.94	1.09702	2.03011	2.90387	1.4304
11756983_a_at	F11R	F11 receptor	56.0803	55.7914	84.4439	120.729	0.994847	1.50577	2.15279	1.42969
11715570_x_at	CD9	CD9 molecule	12.0009	14.0043	55.3123	79.0738	1.16694	4.60902	6.589	1.42959
11757694_s_at	EIF4E3	eukaryotic translation initiation factor 4E family member 3	10.1384	10.2742	16.9563	24.1562	1.01339	1.67248	2.38265	1.42462
11721891_at	LPHN1	latrophilin 1	21.4116	23.3521	32.5719	46.3849	1.09063	1.52123	2.16634	1.42407
11744068_x_at	APOE	apolipoprotein E	35.894	41.4315	51.5394	73.3376	1.15427	1.43588	2.04317	1.42294
11721411_a_at	BSPRY	B-box and SPRY domain containing	12.0848	11.0924	20.8049	29.4848	0.917885	1.72158	2.43984	1.41721
11754370_x_at	SYTL1	synaptotagmin-like 1	32.0076	28.4045	69.297	97.6106	0.887429	2.16502	3.04961	1.40858
11720393_at	RAB11FIP4	RAB11 family interacting protein 4 (class II)	28.6615	33.0173	43.2021	60.6041	1.15197	1.50732	2.11448	1.4028
11721308_at	PHLDA1	pleckstrin homology-like domain, family A, member 1	14.8221	16.9516	22.368	31.3391	1.14367	1.50909	2.11435	1.40107
11723123_at	SH3PXD2B	SH3 and PX domains 2B	12.4996	13.5871	18.6112	26.0653	1.08701	1.48894	2.08529	1.40052
11719653_at	SV2A	synaptic vesicle glycoprotein 2A	21.3604	23.6437	49.4244	69.1982	1.1069	2.31383	3.23955	1.40008
11748205_a_at	EMR1	egf-like module containing, mucin-like, hormone receptor-like 1	7.26934	7.10033	11.1793	15.4675	0.976751	1.53787	2.12777	1.38359
11727238_at	UST	uronyl-2-sulfotransferase	5.66346	6.36599	8.55211	11.8078	1.12404	1.51005	2.08491	1.38069
11722015_at	OLR1	oxidized low density lipoprotein (lectin-like) receptor 1	8.48584	7.71751	20.3551	27.9392	0.909457	2.39871	3.29245	1.37259
11718986_a_at	IFI6	interferon, alpha-inducible protein 6	53.0516	62.3397	134.592	184.283	1.17508	2.53701	3.47366	1.36919
11726470_s_at	PLS1	plastin 1	8.20172	9.44957	12.4944	17.1036	1.15215	1.52339	2.08536	1.3689
11755003_a_at	ADCY4	adenylate cyclase 4	25.1033	24.3325	42.361	57.6065	0.969293	1.68746	2.29478	1.3599
11752076_s_at	10-Sep	septin 10	3.55783	4.2654	5.55327	7.53872	1.19888	1.56086	2.11891	1.35753
11733662_a_at	KCNH2	potassium voltage-gated channel, subfamily H (eag-related), member 2	17.3193	15.9474	32.8656	44.4049	0.920785	1.89763	2.56389	1.3511
11730364_a_at	HRH1	histamine receptor H1	20.3824	23.9018	31.0437	41.895	1.17267	1.52307	2.05545	1.34955
11727277_a_at	TMEM169	transmembrane protein 169	23.9948	21.7477	38.0988	51.194	0.906347	1.58779	2.13354	1.34372
11744904_a_at	ORM1 /// ORM2	orosomucoid 1 /// orosomucoid 2	6.34681	6.53097	9.96566	13.2017	1.02902	1.57019	2.08006	1.32472
11715413_s_at	TSC22D1	TSC22 domain family, member 1	48.6021	55.444	84.59	111.541	1.14077	1.74046	2.29498	1.31861
11745915_x_at	GOLGA8A /// GOLGA8B	golgin A8 family, member A /// golgin A8 family, member B	22.452	25.7654	34.438	45.3698	1.14757	1.53385	2.02074	1.31743
11722910_s_at	CYP2R1	cytochrome P450, family 2, subfamily R, polypeptide 1	24.0621	25.0157	52.4255	68.7969	1.03963	2.17875	2.85914	1.31228
11718747_at	PCGF2	polycomb group ring finger 2	35.9707	32.0139	67.8324	88.3579	0.890001	1.88577	2.45639	1.30259
11731818_a_at	CD40	CD40 molecule, TNF receptor superfamily member 5	8.72694	9.29589	18.1404	23.5901	1.06519	2.07867	2.70313	1.30041
11724986_a_at	CCDC113	coiled-coil domain containing 113	8.21154	9.12902	13.6194	17.7027	1.11173	1.65856	2.15583	1.29982
11716386_a_at	RAB11FIP5	RAB11 family interacting protein 5 (class I)	16.773	19.6235	28.7491	37.3625	1.16995	1.71401	2.22754	1.2996
11729604_s_at	GPC3	glypican 3	22.6914	25.7654	42.6486	55.4017	1.13547	1.87951	2.44153	1.29903
11758247_x_at	ARL4D	ADP-ribosylation factor-like 4D	16.4941	18.8588	26.0927	33.8035	1.14337	1.58194	2.04943	1.29552
11730092_a_at	KCNK17	potassium channel, subfamily K, member 17	38.2229	35.0165	70.5603	91.2569	0.916115	1.84602	2.38749	1.29332
11763855_x_at	CD9	CD9 molecule	21.3175	22.3388	52.8606	68.257	1.04791	2.47968	3.20192	1.29126
11747893_a_at	AGPAT4	1-acylglycerol-3-phosphate O-acyltransferase 4	15.1237	17.5977	25.81	33.0457	1.16358	1.70659	2.18502	1.28034
11746804_x_at	HLA-DQB1 /// LOC101060835	major histocompatibility complex, class II, DQ beta 1 /// HLA class II histocompatibility antigen, DQ beta 1 chain-like	70.4171	78.7502	149.49	191.277	1.11834	2.12293	2.71635	1.27953
11733511_a_at	MTMR1	myotubularin related protein 1	91.3674	103.249	161.653	206.623	1.13004	1.76926	2.26146	1.27819
11763854_a_at	CD9	CD9 molecule	13.6055	11.3162	34.3088	43.7045	0.831741	2.52169	3.21228	1.27386
11753445_a_at	HMOX1	heme oxygenase (decycling) 1	17.9978	15.6698	32.627	41.469	0.870648	1.81283	2.30411	1.271
11721412_a_at	BSPRY	B-box and SPRY domain containing	21.5609	19.4968	44.8559	56.8809	0.904268	2.08043	2.63815	1.26808
11736305_x_at	MIR22 /// MIR22HG	microRNA 22 /// MIR22 host gene (non-protein coding)	11.3648	13.1348	18.7431	23.734	1.15574	1.64922	2.08838	1.26628
11728589_x_at	TMEM180	transmembrane protein 180	40.5807	48.3082	65.3674	82.5568	1.19042	1.6108	2.03438	1.26297
11718872_a_at	DHRS1	dehydrogenase/reductase (SDR family) member 1	104.489	110.361	200.624	252.833	1.05619	1.92004	2.4197	1.26023
11723513_a_at	CDC14B	cell division cycle 14B	16.0318	17.1138	34.726	43.7621	1.06749	2.16607	2.7297	1.26021
11758050_s_at	RGS3	regulator of G-protein signaling 3	20.0384	17.3055	38.1846	48.1164	0.863614	1.90557	2.40121	1.2601
11741322_a_at	CCR3	chemokine (C-C motif) receptor 3	40.1063	44.3974	67.954	85.6059	1.10699	1.69435	2.13447	1.25976
11738883_x_at	TNFSF14	tumor necrosis factor (ligand) superfamily, member 14	60.2173	71.6911	110.702	139.329	1.19054	1.83838	2.31377	1.25859
11729856_at	CNFN	cornifelin	24.0056	27.7983	44.9441	56.2767	1.15799	1.87224	2.34432	1.25215
11715491_s_at	FSCN1	fascin homolog 1, actin-bundling protein (Strongylocentrotus purpuratus)	25.6984	26.6619	41.6111	52.0394	1.03749	1.61921	2.025	1.25061
11745271_x_at	OPTN	optineurin	146.261	143.283	294.041	366.104	0.979637	2.01038	2.50308	1.24508
11740296_a_at	SIRPG	signal-regulatory protein gamma	17.68	18.7828	29.1704	36.2905	1.06237	1.64991	2.05263	1.24408
11754886_s_at	SYT11	synaptotagmin XI	17.4108	19.4307	48.4439	59.7421	1.11601	2.78241	3.43133	1.23322
11720461_a_at	F11R	F11 receptor	35.8883	39.8762	65.1821	80.2895	1.11112	1.81625	2.2372	1.23177
11758622_s_at	MXRA7	matrix-remodelling associated 7	332.004	362.226	610.937	752.232	1.09103	1.84015	2.26573	1.23128
11725796_x_at	S1PR2	sphingosine-1-phosphate receptor 2	37.227	39.9497	69.7604	85.8374	1.07314	1.87392	2.30578	1.23046
11754476_x_at	DNM1	dynamin 1	34.6441	38.4194	65.1106	80.0761	1.10897	1.87941	2.31139	1.22985
11745989_a_at	HLA-DMA	major histocompatibility complex, class II, DM alpha	59.8198	66.0996	233.497	285.79	1.10498	3.90334	4.77752	1.22396
11757798_s_at	MAFB	v-maf musculoaponeurotic fibrosarcoma oncogene homolog B (avian)	17.227	17.2639	31.1234	38.0706	1.00214	1.80666	2.20993	1.22321
11729424_s_at	CCRL2	chemokine (C-C motif) receptor-like 2	33.2639	34.8459	57.5788	70.2443	1.04756	1.73097	2.11173	1.21997
11755237_a_at	PPM1M	protein phosphatase, Mg2+/Mn2+ dependent, 1M	11.0372	11.8992	20.5438	24.9935	1.07811	1.86133	2.26448	1.21659
11717196_a_at	MEST	mesoderm specific transcript	211.588	253.054	355.571	430.205	1.19597	1.68048	2.03322	1.2099
11763984_s_at	PLEKHA8	pleckstrin homology domain containing, family A (phosphoinositide binding specific) member 8	35.1939	42.1285	70.8604	85.6894	1.19704	2.01343	2.43478	1.20927
11746997_x_at	PRRT3	proline-rich transmembrane protein 3	23.2418	25.6202	39.0984	47.2149	1.10233	1.68224	2.03146	1.20759
11729263_x_at	SERPINB9	serpin peptidase inhibitor, clade B (ovalbumin), member 9	7.36908	7.55083	27.6769	33.3657	1.02466	3.75581	4.5278	1.20554

## Sheet: LIST F
ProbeSet	Symbol	Name	RFU				Fold change (Aza/veh)	Fold change (ACY-1035/veh)	Fold change (combo/veh)	Fold change (combo/Aza)
			DMSO	Azacitidine 1 mM	ACY-1035 1 mM	Combination
11731768_x_at	ARSB	arylsulfatase B	350.527	297.956	218.376	85.1106	0.850024	0.622993	0.242807	0.389744
11748201_a_at	LOC100996620 /// ZNF644	uncharacterized LOC100996620 /// zinc finger protein 644	56.7411	47.4371	41.4474	16.7264	0.836027	0.730465	0.294785	0.403558
11726158_at	SPIN4	spindlin family, member 4	1392.53	1213.65	1042.41	450.961	0.871546	0.748571	0.323843	0.432615
11746827_a_at	HEATR2	HEAT repeat containing 2	37.4458	37.778	30.0226	13.2173	1.00887	0.801762	0.35297	0.440243
11736726_at	GEN1	GEN1 Holliday junction 5' flap endonuclease	231.717	205.379	176.856	79.2583	0.886337	0.763242	0.342048	0.448152
11749641_x_at	ZNF254	zinc finger protein 254	189.997	175.763	153.956	69.5276	0.925087	0.810311	0.365942	0.451606
11739821_x_at	ZNF714	zinc finger protein 714	34.7283	32.9101	26.6249	12.0361	0.947646	0.766662	0.346578	0.452061
11748968_x_at	RDX	radixin	55.1716	53.4652	45.4992	20.8937	0.969071	0.824685	0.378704	0.459211
11724302_a_at	EEA1	early endosome antigen 1	52.0973	46.2797	39.3725	18.4552	0.888332	0.75575	0.354244	0.468732
11717530_a_at	UBA2	ubiquitin-like modifier activating enzyme 2	1351.79	1234.32	1002.02	474.444	0.913097	0.741254	0.350974	0.473487
11744467_s_at	SYNCRIP	synaptotagmin binding, cytoplasmic RNA interacting protein	699.691	609.007	498.308	240.361	0.870395	0.712182	0.343524	0.482354
11746252_a_at	DENR	density-regulated protein	149.084	141.733	108.47	52.799	0.950692	0.727579	0.354157	0.48676
11736804_at	ZNF43	zinc finger protein 43	371.884	319.154	285.829	139.383	0.858208	0.768598	0.374803	0.487646
11745968_x_at	BCLAF1	BCL2-associated transcription factor 1	133.386	114.59	84.2823	41.1595	0.859088	0.631868	0.308575	0.488353
11716183_a_at	ALCAM	activated leukocyte cell adhesion molecule	42.5077	38.716	28.0226	13.7891	0.9108	0.659238	0.324391	0.492071
11728878_s_at	ARID1B	AT rich interactive domain 1B (SWI1-like)	395.589	328.449	282.488	139.818	0.830278	0.714096	0.353442	0.494951
11715822_s_at	SYPL1	synaptophysin-like 1	536.45	465.667	317.862	157.438	0.868053	0.59253	0.293481	0.495302
11751581_a_at	ANKRD32	ankyrin repeat domain 32	74.6106	67.0287	47.091	23.6515	0.898381	0.631157	0.316999	0.50225
11727850_x_at	NIP7	NIP7, nucleolar pre-rRNA processing protein	320.944	309.412	232.844	117.527	0.964067	0.725498	0.366193	0.504746
11758032_s_at	DBF4	DBF4 homolog (S. cerevisiae)	294.932	255.775	213.044	107.659	0.867235	0.722349	0.365031	0.505339
11730473_at	PDE3B	phosphodiesterase 3B, cGMP-inhibited	280.922	242.049	232.278	118.444	0.861624	0.82684	0.421626	0.509925
11755232_s_at	ZNF468	zinc finger protein 468	125.658	122.161	91.2476	46.7773	0.972169	0.726156	0.372258	0.512642
11735240_a_at	ACYP2	acylphosphatase 2, muscle type	50.7489	46.8394	24.3967	12.5124	0.922963	0.480734	0.246556	0.512874
11755513_a_at	ZNF136	zinc finger protein 136	43.7996	47.9289	35.264	18.0865	1.09428	0.805121	0.412938	0.51289
11755598_a_at	PPP2R3C	protein phosphatase 2, regulatory subunit B'', gamma	279.8	234.856	200.971	103.417	0.839372	0.718267	0.369612	0.514588
11743517_a_at	NNT	nicotinamide nucleotide transhydrogenase	840.416	705.145	624.449	321.504	0.839043	0.743024	0.382553	0.514859
11724133_s_at	SLC12A2	solute carrier family 12 (sodium/potassium/chloride transporters), member 2	119.529	114.059	98.6108	50.8309	0.954238	0.824996	0.425261	0.51547
11731984_at	CERKL	ceramide kinase-like	39.7794	35.1613	29.4019	15.2405	0.883907	0.739124	0.383127	0.518353
11763585_s_at	TMPO	thymopoietin	1049.15	1014.27	709.682	370.842	0.966753	0.676437	0.353469	0.522546
11736233_s_at	PTER	phosphotriesterase related	218.646	196.178	145.057	76.3269	0.897243	0.663436	0.349089	0.526184
11743626_s_at	LGR4	leucine-rich repeat containing G protein-coupled receptor 4	162.368	138.41	96.8606	50.9927	0.852447	0.596551	0.314057	0.526454
11758228_s_at	AMMECR1	Alport syndrome, mental retardation, midface hypoplasia and elliptocytosis chromosomal region gene 1	148.75	155.16	123.24	65.0249	1.04309	0.828509	0.437143	0.527627
11723992_at	PDCL	phosducin-like	121.027	110.154	90.6747	48.4869	0.910157	0.749209	0.400628	0.534735
11743484_at	NAA25	N(alpha)-acetyltransferase 25, NatB auxiliary subunit	225.856	196.742	172.256	92.7483	0.871092	0.76268	0.410652	0.538432
11751509_a_at	DKFZp686K1684 /// RCN1	uncharacterized LOC440034 /// reticulocalbin 1, EF-hand calcium binding domain	163.667	160.304	60.302	32.5631	0.979457	0.368444	0.19896	0.540001
11741959_x_at	IL6R	interleukin 6 receptor	317.176	270.008	238.387	129.128	0.851287	0.751594	0.407118	0.541673
11760107_a_at	PHF10	PHD finger protein 10	524.418	457.039	393.938	213.894	0.871518	0.751192	0.40787	0.542964
11718497_a_at	EXOC1	exocyst complex component 1	147.944	123.111	119.152	64.7542	0.832144	0.805389	0.437695	0.543457
11722868_a_at	RAD1	RAD1 homolog (S. pombe)	80.4221	73.1122	65.7179	35.7685	0.909106	0.817162	0.44476	0.544274
11756865_a_at	PACRGL	PARK2 co-regulated-like	81.8941	95.5054	66.6665	36.3313	1.16621	0.814058	0.443638	0.544971
11743470_a_at	WDFY3	WD repeat and FYVE domain containing 3	58.5776	50.961	43.551	23.811	0.869975	0.743475	0.406486	0.546738
11739402_a_at	SUV420H1	suppressor of variegation 4-20 homolog 1 (Drosophila)	228.786	235.444	164.299	89.8606	1.0291	0.718136	0.392772	0.546932
11723556_x_at	DCAF16	DDB1 and CUL4 associated factor 16	180.745	155.644	131.264	71.8617	0.861128	0.726236	0.397586	0.547461
11743863_a_at	ATP2B1	ATPase, Ca++ transporting, plasma membrane 1	41.3637	36.968	30.4393	16.7258	0.893728	0.735893	0.40436	0.549481
11727464_at	ZXDC	ZXD family zinc finger C	44.8849	40.0851	34.6162	19.0647	0.893065	0.771222	0.424746	0.550745
11719826_x_at	ZAK	sterile alpha motif and leucine zipper containing kinase AZK	364.816	395.984	290.493	160.215	1.08544	0.796274	0.439168	0.551528
11754918_s_at	HMGCS1	3-hydroxy-3-methylglutaryl-CoA synthase 1 (soluble)	179.8	163.44	128.339	70.8089	0.90901	0.713789	0.39382	0.551732
11746118_a_at	SYNCRIP	synaptotagmin binding, cytoplasmic RNA interacting protein	365.036	374.05	291.611	160.926	1.02469	0.798854	0.44085	0.551853
11739636_s_at	CDK12	cyclin-dependent kinase 12	101.833	101.111	73.5947	40.761	0.992908	0.722702	0.400274	0.553858
11759557_at	BLZF1	basic leucine zipper nuclear factor 1	29.0592	28.9405	22.6069	12.561	0.995917	0.777961	0.432256	0.555627
11736150_at	LYRM2	LYR motif containing 2	71.4267	76.0963	59.1153	33.1202	1.06538	0.827636	0.463695	0.560265
11746795_s_at	NADK2	NAD kinase 2, mitochondrial	101.286	84.5687	49.7834	28.1353	0.834947	0.491512	0.27778	0.565155
11720186_s_at	MAD2L1	MAD2 mitotic arrest deficient-like 1 (yeast)	1046.7	992.712	768.074	434.66	0.948418	0.733804	0.415266	0.565909
11717092_s_at	EIF4G2	eukaryotic translation initiation factor 4 gamma, 2	2767.54	2653.07	2112.95	1201.33	0.958639	0.763476	0.434078	0.568555
11743767_a_at	DLGAP4	discs, large (Drosophila) homolog-associated protein 4	133.256	113.855	107.061	61.0347	0.854407	0.80342	0.458025	0.570094
11739431_x_at	FCF1	FCF1 rRNA-processing protein	31.0042	28.1738	25.5381	14.6248	0.908708	0.823698	0.471703	0.572665
11728867_a_at	PCK2	phosphoenolpyruvate carboxykinase 2 (mitochondrial)	39.9097	38.13	32.1608	18.4217	0.955405	0.805837	0.461584	0.5728
11752144_a_at	SUV420H1	suppressor of variegation 4-20 homolog 1 (Drosophila)	88.3606	85.0316	56.0672	32.3874	0.962324	0.634528	0.366537	0.577653
11728800_s_at	FBXL4	F-box and leucine-rich repeat protein 4	107.278	91.9838	77.5075	44.8303	0.857434	0.722492	0.41789	0.5784
11748382_a_at	SMURF2	SMAD specific E3 ubiquitin protein ligase 2	43.7565	37.1959	35.8543	20.7444	0.850067	0.819404	0.474086	0.578574
11733178_a_at	ZBTB1	zinc finger and BTB domain containing 1	26.5848	24.4339	18.8464	10.9161	0.919093	0.708917	0.410615	0.579215
11726463_a_at	ZCCHC10	zinc finger, CCHC domain containing 10	84.6939	76.3885	62.5888	36.4821	0.901936	0.739	0.430752	0.582885
11716846_a_at	MS4A6A	membrane-spanning 4-domains, subfamily A, member 6A	5196.11	4491.29	2778.39	1621.07	0.864355	0.534705	0.311977	0.583456
11758211_s_at	PM20D2	peptidase M20 domain containing 2	594.274	537.011	446.924	260.944	0.903643	0.752051	0.439097	0.583866
11717942_at	EIF2B1	eukaryotic translation initiation factor 2B, subunit 1 alpha, 26kDa	284.896	242.47	197.462	115.311	0.851081	0.693103	0.404748	0.583966
11721732_at	TMX3	thioredoxin-related transmembrane protein 3	310.944	258.953	253.941	148.669	0.832798	0.816678	0.47812	0.585445
11751198_a_at	DIS3L	DIS3 mitotic control homolog (S. cerevisiae)-like	43.9026	45.9978	28.2143	16.5425	1.04773	0.642658	0.3768	0.586315
11749687_a_at	MAP4K3	mitogen-activated protein kinase kinase kinase kinase 3	39.3481	42.7289	32.311	18.987	1.08592	0.821157	0.48254	0.587633
11758512_s_at	EIF4E	eukaryotic translation initiation factor 4E	231.734	201.817	168.413	99.1437	0.870897	0.726752	0.427833	0.588693
11743187_at	KIAA1430	KIAA1430	389.074	369.676	314.903	185.45	0.950143	0.809366	0.476645	0.588912
11739247_a_at	FAM208B	family with sequence similarity 208, member B	330.391	303.259	271.495	159.953	0.917879	0.821739	0.484132	0.589155
11743136_x_at	CEBPD	CCAAT/enhancer binding protein (C/EBP), delta	281.111	241.596	166.667	98.2844	0.859432	0.592886	0.349628	0.589706
11728989_a_at	MSL1	male-specific lethal 1 homolog (Drosophila)	229.71	217.188	137.023	80.8433	0.945489	0.596505	0.351936	0.589997
11747833_a_at	KLF11	Kruppel-like factor 11	11.644	9.98906	7.31228	4.31526	0.857875	0.627989	0.370601	0.590139
11716952_a_at	DPH1 /// OVCA2	diphthamide biosynthesis 1 /// ovarian tumor suppressor candidate 2	524.911	527.111	421.589	248.998	1.00419	0.803164	0.474363	0.590618
11721052_at	KLHL42	kelch-like family member 42	88.0219	92.9883	58.5636	34.6222	1.05642	0.66533	0.393336	0.59119
11746876_a_at	TRA2A	transformer 2 alpha homolog (Drosophila)	689.527	676.963	515.224	304.711	0.981778	0.747213	0.441913	0.591414
11725736_a_at	UBR3	ubiquitin protein ligase E3 component n-recognin 3 (putative)	71.6135	60.9184	49.6569	29.4868	0.850655	0.693401	0.41175	0.593812
11736805_x_at	ZNF43	zinc finger protein 43	360.343	316.206	288.456	171.426	0.877512	0.800502	0.475729	0.594289
11751877_at	ZNF236	zinc finger protein 236	47.3118	45.9877	34.24	20.4821	0.972013	0.72371	0.432918	0.598193
11742715_x_at	TBRG1	transforming growth factor beta regulator 1	96.9317	106.826	78.8985	47.3236	1.10208	0.81396	0.488216	0.599804
11722755_a_at	SHPRH	SNF2 histone linker PHD RING helicase, E3 ubiquitin protein ligase	30.38	29.5156	24.0643	14.4536	0.971545	0.792108	0.475761	0.600626
11721798_a_at	SUMO3	small ubiquitin-like modifier 3	501.165	551.061	314.544	189.019	1.09956	0.627625	0.37716	0.600932
11738799_x_at	NIN	ninein (GSK3B interacting protein)	136.777	118.361	108.067	64.9612	0.865353	0.790094	0.474942	0.60112
11739336_at	SCYL2	SCY1-like 2 (S. cerevisiae)	266.361	250.532	205.742	123.695	0.940573	0.772417	0.464389	0.601215
11720362_at	PHIP	pleckstrin homology domain interacting protein	756.01	669.984	617.291	371.395	0.886211	0.816512	0.491257	0.601654
11720500_a_at	LYRM5	LYR motif containing 5	146.012	151.585	98.0595	59.0268	1.03817	0.671585	0.40426	0.601949
11718139_at	PDXK	pyridoxal (pyridoxine, vitamin B6) kinase	47.5303	45.8587	38.9886	23.4842	0.964833	0.820289	0.494089	0.602335
11747983_a_at	NARG2	NMDA receptor regulated 2	44.4786	41.0508	27.5959	16.6615	0.922933	0.620431	0.374595	0.603767
11760377_a_at	EFCAB11	EF-hand calcium binding domain 11	62.2423	55.7286	51.3662	31.0673	0.895348	0.825261	0.499135	0.60482
11734520_a_at	SCLT1	sodium channel and clathrin linker 1	18.4411	16.9692	13.9443	8.45702	0.920186	0.756155	0.458596	0.606485
11728681_s_at	PAIP1	poly(A) binding protein interacting protein 1	278.662	280.64	205.806	124.901	1.0071	0.738549	0.448217	0.606888
11728804_a_at	NAA16	N(alpha)-acetyltransferase 16, NatA auxiliary subunit	11.8921	10.7453	9.44941	5.7476	0.903564	0.794593	0.483311	0.60825
11740178_x_at	ANKLE1	ankyrin repeat and LEM domain containing 1	208.216	195.562	131.131	79.8441	0.939227	0.629787	0.383468	0.608886
11728369_x_at	CCP110	centriolar coiled coil protein 110kDa	427.803	394.675	321.217	195.801	0.922562	0.750852	0.45769	0.609561
11723272_at	FEM1C	fem-1 homolog c (C. elegans)	104.419	89.1939	81.3762	49.6106	0.854193	0.779324	0.475112	0.609646
11751302_a_at	TWF1	twinfilin actin-binding protein 1	59.3561	53.1106	33.776	20.6039	0.894779	0.56904	0.347124	0.610016
11733145_at	ZBTB14	zinc finger and BTB domain containing 14	69.2543	68.8606	55.4386	33.828	0.994315	0.800507	0.48846	0.610188
11748985_x_at	VTA1	Vps20-associated 1 homolog (S. cerevisiae)	215.425	190.527	173.463	106.08	0.884426	0.805215	0.492424	0.611544
11752108_a_at	PPP6R3	protein phosphatase 6, regulatory subunit 3	168.272	147.101	113.321	69.4069	0.874186	0.673439	0.412469	0.612482
11717896_s_at	PTP4A1	protein tyrosine phosphatase type IVA, member 1	848.655	793.643	650.194	398.444	0.935177	0.766146	0.469501	0.612808
11739383_a_at	IDI1	isopentenyl-diphosphate delta isomerase 1	559.683	473.701	447.061	274.013	0.846373	0.798775	0.489586	0.612921
11745946_s_at	C5orf28	chromosome 5 open reading frame 28	201.926	168.37	144.997	88.8805	0.833822	0.718071	0.440164	0.612981
11759125_at	FBXL17	F-box and leucine-rich repeat protein 17	166.17	142.553	100.357	61.5341	0.857874	0.603943	0.370309	0.613152
11720088_x_at	NUCB2	nucleobindin 2	2489.71	2471.73	1999.42	1226.3	0.99278	0.803075	0.492549	0.613329
11716658_a_at	HNRNPH3	heterogeneous nuclear ribonucleoprotein H3 (2H9)	580.638	540.694	466.304	286.527	0.931207	0.803089	0.49347	0.614465
11727196_a_at	ZNF202	zinc finger protein 202	60.2016	58.8615	46.8197	28.8644	0.97774	0.777716	0.479462	0.616501
11723184_x_at	CNOT6L	CCR4-NOT transcription complex, subunit 6-like	150.224	127.022	112.607	69.6179	0.845548	0.749592	0.463427	0.618239
11724141_a_at	RAB11FIP2	RAB11 family interacting protein 2 (class I)	36.3735	42.0276	28.3719	17.5665	1.15545	0.780018	0.482947	0.619149
11739632_at	MED13	mediator complex subunit 13	145.944	141.54	114.714	71.0273	0.969827	0.786014	0.486675	0.619169
11730444_s_at	CCNJ	cyclin J	72.0795	71.8553	57.3094	35.6153	0.996889	0.795087	0.494112	0.621457
11757952_s_at	LRP11	low density lipoprotein receptor-related protein 11	94.9857	86.6888	70.9739	44.1617	0.912651	0.747206	0.46493	0.622224
11718681_a_at	PHF14	PHD finger protein 14	117.444	130.915	94.3261	58.7188	1.1147	0.803158	0.499973	0.622509
11748312_x_at	TMEM161B	transmembrane protein 161B	21.7579	20.4669	17.3713	10.8222	0.940663	0.798391	0.497393	0.622993
11756268_a_at	FBXO4	F-box protein 4	483.81	410.438	307.169	191.564	0.848344	0.634896	0.395949	0.623644
11752497_a_at	MEF2D	myocyte enhancer factor 2D	255.975	240.434	181.777	113.605	0.939286	0.710136	0.443814	0.62497
11724104_s_at	C8orf44-SGK3 /// SGK3	C8orf44-SGK3 readthrough /// serum/glucocorticoid regulated kinase family, member 3	795.875	671.579	581.843	364.045	0.843824	0.731073	0.457415	0.625675
11728216_x_at	BCLAF1	BCL2-associated transcription factor 1	162.839	167.162	112.974	70.7143	1.02655	0.693777	0.43426	0.625936
11747308_a_at	VTA1	Vps20-associated 1 homolog (S. cerevisiae)	167.631	140.674	127.336	79.8188	0.839189	0.759619	0.476157	0.626836
11726882_at	ATAD2B	ATPase family, AAA domain containing 2B	173.271	150.181	109.411	68.5856	0.866738	0.631444	0.395828	0.626861
11749473_a_at	MEF2D	myocyte enhancer factor 2D	888.407	893.771	676.627	424.462	1.00604	0.761619	0.477779	0.62732
11718516_s_at	TAF9	TAF9 RNA polymerase II, TATA box binding protein (TBP)-associated factor, 32kDa	572.901	618.51	416.932	261.857	1.07961	0.727755	0.457072	0.628058
11743291_a_at	GALNT1	UDP-N-acetyl-alpha-D-galactosamine:polypeptide N-acetylgalactosaminyltransferase 1 (GalNAc-T1)	600.853	591.428	464.065	291.579	0.984315	0.772345	0.485275	0.628314
11750848_a_at	TOMM70A	translocase of outer mitochondrial membrane 70 homolog A (S. cerevisiae)	312.625	297.717	243.65	153.11	0.952311	0.779367	0.489754	0.628399
11735201_x_at	N4BP2	NEDD4 binding protein 2	170.721	158.255	124.633	78.5927	0.926982	0.73004	0.460359	0.630594
11744679_a_at	SMAD4	SMAD family member 4	432.878	399.809	332.157	209.458	0.923608	0.767323	0.483873	0.630599
11739885_s_at	DOCK7	dedicator of cytokinesis 7	88.2729	88.9266	66.944	42.2618	1.00741	0.758375	0.478763	0.631301
11743895_a_at	RCOR3	REST corepressor 3	24.5236	23.2384	19.0193	12.0132	0.947594	0.775552	0.489862	0.631631
11753630_x_at	ARL1	ADP-ribosylation factor-like 1	135.694	133.648	101.068	63.8958	0.984924	0.744826	0.470881	0.632203
11749653_a_at	ARMC5	armadillo repeat containing 5	164.944	183.08	113.058	71.6021	1.10995	0.685434	0.434099	0.633321
11722981_a_at	CSPG5	chondroitin sulfate proteoglycan 5 (neuroglycan C)	91.2645	84.7823	53.8262	34.1705	0.928973	0.589783	0.374411	0.634829
11723244_at	CDK6	cyclin-dependent kinase 6	1826.22	1667.57	1410.57	895.667	0.913127	0.772402	0.490449	0.634966
11723182_at	CNOT6L	CCR4-NOT transcription complex, subunit 6-like	96.7782	90.1022	71.2192	45.2777	0.931017	0.735901	0.46785	0.635752
11740401_s_at	THAP5	THAP domain containing 5	167.917	153.478	130.604	83.0596	0.914009	0.777787	0.494647	0.635967
11739911_at	PCBD2	pterin-4 alpha-carbinolamine dehydratase/dimerization cofactor of hepatocyte nuclear factor 1 alpha (TCF1) 2	113.591	111.95	79.7742	50.767	0.985552	0.70229	0.446926	0.636384
11720519_s_at	LOC100996724 /// LOC100996761 /// LOC101060291 /// LOC101060344 /// LOC101060353 /// LOC101060463 /// LOC101060582 /// LOC728802 /// PDE4DIP	myomegalin-like /// myomegalin-like /// myomegalin-like /// uncharacterized LOC101060344 /// myomegalin-like /// myomegalin-like /// myomegalin-like /// myomegalin-like /// phosphodiesterase 4D interacting protein	27.9451	25.7654	13.2024	8.40835	0.921999	0.47244	0.300888	0.636881
11719018_at	CBFB	core-binding factor, beta subunit	623.791	585.611	440.542	280.613	0.938794	0.706235	0.449851	0.636971
11721227_at	LEMD3	LEM domain containing 3	42.6022	36.7662	33.2297	21.1672	0.863012	0.779998	0.496856	0.636997
11758315_s_at	PER2	period circadian clock 2	266.328	259.922	174.234	111.14	0.975946	0.654207	0.417304	0.637878
11733924_a_at	RIOK1	RIO kinase 1	302.103	312.836	229.933	146.943	1.03553	0.761109	0.486399	0.639066
11756967_x_at	SUCLG2	succinate-CoA ligase, GDP-forming, beta subunit	248.399	228.353	181.111	115.864	0.919302	0.729113	0.466444	0.639742
11749175_a_at	TAF1B	TATA box binding protein (TBP)-associated factor, RNA polymerase I, B, 63kDa	127.245	142.728	93.413	59.8752	1.12168	0.734117	0.47055	0.640974
11740062_a_at	SIGMAR1	sigma non-opioid intracellular receptor 1	185.17	192.499	141.675	90.8625	1.03958	0.765109	0.490697	0.641343
11763395_a_at	ZC3HAV1L	zinc finger CCCH-type, antiviral 1-like	425.197	412.118	264	169.448	0.969241	0.620889	0.398517	0.64185
11724952_a_at	CPEB2	cytoplasmic polyadenylation element binding protein 2	46.9094	38.9675	31.2344	20.0486	0.830696	0.665844	0.42739	0.641877
11758683_s_at	PHF15	PHD finger protein 15	353.677	327.239	208.663	134.155	0.92525	0.589982	0.379316	0.642928
11723968_s_at	PPCS	phosphopantothenoylcysteine synthetase	164.46	160.161	107.804	69.3477	0.973859	0.655506	0.421669	0.643274
11724070_a_at	PHF10	PHD finger protein 10	1577.46	1455.01	1040.33	670.315	0.922379	0.659497	0.424934	0.644331
11745378_a_at	ZC3H14	zinc finger CCCH-type containing 14	159.595	155.719	120.861	77.8831	0.975708	0.757294	0.488003	0.644404
11748602_a_at	BAG2	BCL2-associated athanogene 2	161.669	166.781	115.199	74.2391	1.03162	0.71256	0.459203	0.644441
11758267_s_at	ZBTB1	zinc finger and BTB domain containing 1	162.587	151.611	106.022	68.384	0.932489	0.652093	0.4206	0.645
11725070_a_at	PHF17	PHD finger protein 17	38.3517	39.0508	27.9184	18.0193	1.01823	0.727957	0.469843	0.645427
11736133_s_at	PHF19	PHD finger protein 19	151.022	149.846	62.3593	40.3113	0.992212	0.412915	0.266923	0.646435
11756607_x_at	ZNF85	zinc finger protein 85	116.204	121.688	85.6289	55.6939	1.04719	0.736883	0.479277	0.650411
11729846_a_at	BST1	bone marrow stromal cell antigen 1	177.247	161.512	111.077	72.6345	0.911227	0.62668	0.409792	0.65391
11749040_a_at	PGM2	phosphoglucomutase 2	389.801	356.289	289.194	189.487	0.914028	0.741902	0.486112	0.655224
11727802_s_at	GJA9 /// GJA9-MYCBP /// MYCBP	gap junction protein, alpha 9, 59kDa /// GJA9-MYCBP readthrough /// c-myc binding protein	686.327	653.218	523.203	343.006	0.95176	0.762323	0.49977	0.655589
11736953_a_at	SETDB2	SET domain, bifurcated 2	223.747	231.007	158.116	103.908	1.03245	0.706675	0.464402	0.657165
11724519_a_at	GUF1	GUF1 GTPase homolog (S. cerevisiae)	118.445	107.021	81.3742	53.5263	0.903544	0.687019	0.451907	0.65778
11723849_a_at	MS4A6A	membrane-spanning 4-domains, subfamily A, member 6A	1012.17	889.027	432.88	284.861	0.878335	0.427674	0.281435	0.658059
11730445_x_at	CCNJ	cyclin J	84.1871	71.2046	59.4645	39.2102	0.84579	0.706337	0.465751	0.659388
11743805_s_at	MRPL42	mitochondrial ribosomal protein L42	188.713	157.804	143.043	94.3483	0.836212	0.757993	0.499956	0.65958
11728101_at	ZNF367	zinc finger protein 367	401.195	367.822	300.444	198.375	0.916814	0.748872	0.494461	0.660274
11759202_s_at	C9orf41	chromosome 9 open reading frame 41	336.678	338.432	220.251	145.589	1.00521	0.654188	0.432428	0.661015
11739376_a_at	SREK1	splicing regulatory glutamine/lysine-rich protein 1	178.132	167.194	134.173	89.0538	0.938593	0.75322	0.49993	0.663724
11758181_s_at	HMGB1	high mobility group box 1	4819.99	4005.8	3509.45	2335.87	0.831081	0.728102	0.484621	0.665595
11739843_at	TAF4B	TAF4b RNA polymerase II, TATA box binding protein (TBP)-associated factor, 105kDa	91.2194	81.4237	59.5048	39.6695	0.892614	0.652326	0.43488	0.66666
11716620_a_at	TNPO1	transportin 1	771.92	722.076	570.194	380.759	0.935428	0.738669	0.493262	0.66777
11727639_a_at	MPHOSPH9	M-phase phosphoprotein 9	234.839	222.974	167.727	112.05	0.949475	0.714218	0.477134	0.66805
11719015_a_at	TOMM70A	translocase of outer mitochondrial membrane 70 homolog A (S. cerevisiae)	154.314	135.812	106.997	71.6696	0.880105	0.693372	0.464441	0.66983
11747471_a_at	PARPBP	PARP1 binding protein	49.2835	48.9298	35.4788	23.792	0.992823	0.719892	0.482757	0.670596
11728649_s_at	NUCKS1	nuclear casein kinase and cyclin-dependent kinase substrate 1	1786.39	1575.94	1299.79	871.814	0.882188	0.727606	0.48803	0.670734
11763996_at			46.8197	51.3867	27.6289	18.5496	1.09754	0.590111	0.396191	0.671383
11747858_a_at	ABCE1	ATP-binding cassette, sub-family E (OABP), member 1	280.111	267.944	197.275	132.689	0.956564	0.704275	0.473701	0.672609
11757067_s_at	ING5	inhibitor of growth family, member 5	182.15	183.996	124.556	83.8563	1.01014	0.683813	0.46037	0.673239
11724103_x_at	C8orf44-SGK3 /// SGK3	C8orf44-SGK3 readthrough /// serum/glucocorticoid regulated kinase family, member 3	446.003	391.161	286.527	193.377	0.877037	0.642433	0.433578	0.674899
11727294_s_at	ALG10 /// ALG10B	ALG10, alpha-1,2-glucosyltransferase /// ALG10B, alpha-1,2-glucosyltransferase	65.7735	61.5553	44.9441	30.3546	0.935868	0.683316	0.461502	0.675386
11728957_a_at	E2F8	E2F transcription factor 8	123.527	133.758	79.3528	53.6331	1.08283	0.642392	0.434181	0.675881
11741640_a_at	ZFX	zinc finger protein, X-linked	237.513	205.44	167.031	113.217	0.864963	0.703251	0.476675	0.677817
11735202_a_at	N4BP2	NEDD4 binding protein 2	145.203	149.271	104.953	71.2166	1.02802	0.722802	0.490463	0.678558
11736234_a_at	PTER	phosphotriesterase related	185.026	160.361	123.158	83.6904	0.86669	0.665624	0.452316	0.679537
11719000_x_at	DHFR	dihydrofolate reductase	199.756	213.581	131.69	89.5222	1.06921	0.659255	0.448157	0.679793
11752040_s_at	PHC3	polyhomeotic homolog 3 (Drosophila)	54.1256	50.7885	37.5713	25.5424	0.938345	0.694149	0.47191	0.67984
11738294_a_at	KCNK10	potassium channel, subfamily K, member 10	583.601	511.861	425.694	289.625	0.877073	0.729426	0.496272	0.68036
11755033_a_at	GABPA	GA binding protein transcription factor, alpha subunit 60kDa	520.727	493.614	361.41	246.694	0.947933	0.694049	0.473749	0.682587
11730128_a_at	SETD9	SET domain containing 9	119.413	114.823	73.5958	50.2377	0.961564	0.616315	0.420707	0.682617
11716417_a_at	UNG	uracil-DNA glycosylase	1008.13	878.067	604.24	412.829	0.870986	0.599367	0.409499	0.683219
11746606_s_at	ANKRD36 /// ANKRD36C /// LOC100996862	ankyrin repeat domain 36 /// ankyrin repeat domain 36C /// ankyrin repeat domain-containing protein 36A-like	190.172	210.297	137.586	94.1054	1.10583	0.723482	0.494844	0.683975
11721755_at	ALG13	ALG13, UDP-N-acetylglucosaminyltransferase subunit	389.649	393.179	284.08	194.37	1.00906	0.729065	0.498833	0.684209
11733517_a_at	KCNK10	potassium channel, subfamily K, member 10	283.026	256.926	183.461	125.611	0.907782	0.648213	0.443813	0.684671
11758985_at	ABHD15	abhydrolase domain containing 15	753.277	691.933	495.454	339.402	0.918563	0.657732	0.450567	0.685031
11759563_a_at	EPC1	enhancer of polycomb homolog 1 (Drosophila)	254.687	250.5	169.376	116.191	0.98356	0.665035	0.456209	0.685992
11723103_x_at	GNB4	guanine nucleotide binding protein (G protein), beta polypeptide 4	96.0985	92.8981	69.021	47.4885	0.966696	0.718231	0.494165	0.68803
11750127_a_at	PHF14	PHD finger protein 14	137.01	144.605	98.5847	67.8606	1.05543	0.719542	0.495295	0.688348
11759770_a_at	UCHL5	ubiquitin carboxyl-terminal hydrolase L5	163.883	145.241	106.89	73.5997	0.886251	0.652234	0.4491	0.688556
11725361_s_at	SMAD4	SMAD family member 4	160.205	157.861	100.534	69.2296	0.985367	0.627533	0.432132	0.68862
11731698_s_at	ALG10 /// ALG10B	ALG10, alpha-1,2-glucosyltransferase /// ALG10B, alpha-1,2-glucosyltransferase	50.7142	49.3606	33.8529	23.3345	0.973311	0.667524	0.460118	0.689291
11758854_at	ATL3	atlastin GTPase 3	1205.45	1169.6	864.587	596.235	0.970261	0.717234	0.494618	0.689618
11725447_at	PLD6	phospholipase D family, member 6	98.8805	88.7946	52.5761	36.273	0.897999	0.531713	0.366837	0.689914
11741677_x_at	MANEAL	mannosidase, endo-alpha-like	81.7202	72.796	53.902	37.1917	0.890796	0.659592	0.455111	0.689988
11716945_s_at	TWF1	twinfilin actin-binding protein 1	150.181	167.107	97.5426	67.5466	1.1127	0.649499	0.449767	0.692483
11739377_x_at	SREK1	splicing regulatory glutamine/lysine-rich protein 1	120.532	106.861	85.5728	59.2827	0.886577	0.709961	0.491843	0.692775
11741548_a_at	MBNL1	muscleblind-like splicing regulator 1	135.724	117.115	89.4715	62.0859	0.862888	0.659215	0.457442	0.693919
11721054_at	KLHL42	kelch-like family member 42	225.861	251.944	158.488	110.027	1.11548	0.701707	0.487147	0.694231
11716199_x_at	UBE2Q2	ubiquitin-conjugating enzyme E2Q family member 2	203.97	189.609	143.553	99.829	0.929591	0.703793	0.489429	0.695416
11729233_a_at	E2F6	E2F transcription factor 6	56.0897	46.8515	40.0059	27.8264	0.835295	0.713249	0.496105	0.695557
11720049_a_at	GBE1	glucan (1,4-alpha-), branching enzyme 1	204.479	171.784	125.791	87.6924	0.840104	0.615178	0.428858	0.697129
11759958_x_at	GTF2IRD2	GTF2I repeat domain containing 2	42.1943	42.5295	28.562	19.9504	1.00794	0.676915	0.472824	0.698497
11725333_at	MZT1	mitotic spindle organizing protein 1	451.611	436.861	299.574	209.419	0.967339	0.663346	0.463717	0.699057
11734743_a_at	DCTN5	dynactin 5 (p25)	88.3606	82.8521	57.8853	40.5033	0.937659	0.655103	0.458386	0.699716
11727275_a_at	KDELC2	KDEL (Lys-Asp-Glu-Leu) containing 2	270.277	268.893	114.451	80.1164	0.994878	0.423458	0.296423	0.700005
11727757_at	OSM	oncostatin M	54.6706	62.6668	36.9189	25.9396	1.14626	0.675298	0.474471	0.70261
11728799_at	IMMP2L	IMP2 inner mitochondrial membrane peptidase-like (S. cerevisiae)	151.654	149.091	102.571	72.5273	0.983101	0.676353	0.478243	0.707091
11755533_a_at	GPR125	G protein-coupled receptor 125	157.851	158.776	91.321	64.8493	1.00586	0.578525	0.410825	0.710124
11723114_s_at	CENPC1	centromere protein C 1	203.497	180.035	138.761	98.5944	0.884708	0.681881	0.484502	0.710536
11743499_a_at	PSMG4	proteasome (prosome, macropain) assembly chaperone 4	629.577	609.863	436.671	310.524	0.968686	0.693594	0.493226	0.711116
11747279_x_at	DHFR	dihydrofolate reductase	213.568	232.277	138.098	98.2792	1.0876	0.646621	0.460177	0.711663
11730818_a_at	CTDSPL2	CTD (carboxy-terminal domain, RNA polymerase II, polypeptide A) small phosphatase like 2	46.3476	38.5971	31.9187	22.7563	0.832774	0.68868	0.490991	0.712945
11751494_a_at	YAF2	YY1 associated factor 2	199.983	173.04	133.532	95.2872	0.86527	0.667713	0.476476	0.713593
11739071_a_at	EPDR1	ependymin related protein 1 (zebrafish)	44.3254	41.2814	27.9092	19.9192	0.931327	0.629644	0.449386	0.713714
11745361_a_at	CRNDE	colorectal neoplasia differentially expressed (non-protein coding)	1394.6	1241.74	912.614	655.364	0.89039	0.654393	0.469931	0.718118
11748355_a_at	SLC16A1	solute carrier family 16, member 1 (monocarboxylic acid transporter 1)	159.153	147.791	107.891	77.5085	0.928612	0.677908	0.487006	0.718396
11748919_a_at	CCSAP	centriole, cilia and spindle-associated protein	64.2991	55.0274	43.31	31.1518	0.855804	0.673571	0.484482	0.719274
11752148_a_at	FOXP2	forkhead box P2	62.2508	54.9146	40.3984	29.1018	0.882152	0.648962	0.467493	0.720371
11738457_a_at	C20orf197	chromosome 20 open reading frame 197	112.987	106.579	71.4145	51.466	0.943279	0.632058	0.455502	0.720666
11728499_x_at	SVIL	supervillin	71.4502	64.8215	44.8513	32.4191	0.907225	0.627728	0.45373	0.722813
11754789_a_at	SMYD2	SET and MYND domain containing 2	534.987	504.106	326.316	235.944	0.942276	0.609951	0.441027	0.723053
11752314_a_at	ATF7IP	activating transcription factor 7 interacting protein	25.122	25.8999	15.8623	11.5	1.03097	0.631411	0.457767	0.72499
11759771_x_at	UCHL5	ubiquitin carboxyl-terminal hydrolase L5	236.799	205.439	154.884	112.481	0.867568	0.654075	0.475008	0.726228
11718491_x_at	FABP5 /// LOC101060453	fatty acid binding protein 5 (psoriasis-associated) /// fatty acid-binding protein, epidermal-like	1686.03	1609.02	966.902	702.407	0.954328	0.57348	0.416605	0.726451
11716364_s_at	ASNS	asparagine synthetase (glutamine-hydrolyzing)	532.841	482.811	275.027	200.085	0.906108	0.516153	0.375506	0.727509
11725314_a_at	GBAS	glioblastoma amplified sequence	307.793	313.378	209.194	152.432	1.01814	0.679657	0.495242	0.728665
11738293_a_at	KCNK10	potassium channel, subfamily K, member 10	164.721	151.94	102.42	74.6896	0.922414	0.621781	0.453432	0.729248
11741807_a_at	CMPK1	cytidine monophosphate (UMP-CMP) kinase 1, cytosolic	770.21	657.343	516.458	377.68	0.85346	0.670542	0.490359	0.731288
11757107_s_at	GTF3C6	general transcription factor IIIC, polypeptide 6, alpha 35kDa	1646.02	1606.55	870.772	639.361	0.976017	0.529015	0.388427	0.734246
11721178_a_at	PITX1	paired-like homeodomain 1	922.627	777.874	587.656	431.688	0.843108	0.636938	0.46789	0.734593
11733196_a_at	KIAA1586	KIAA1586	194.223	199.177	125.8	92.4635	1.0255	0.647711	0.476069	0.735001
11719101_at	SENP6	SUMO1/sentrin specific peptidase 6	331.13	302.236	210.88	155.814	0.912739	0.636848	0.470551	0.738875
11749554_s_at	LRP11	low density lipoprotein receptor-related protein 11	56.0902	51.0788	37.0252	27.3778	0.910654	0.6601	0.488102	0.739436
11721115_at	SPCS3	signal peptidase complex subunit 3 homolog (S. cerevisiae)	311.862	313.091	188.777	139.716	1.00394	0.605322	0.448005	0.74011
11757166_at	HSPA8 /// SNORD14C /// SNORD14D	heat shock 70kDa protein 8 /// small nucleolar RNA, C/D box 14C /// small nucleolar RNA, C/D box 14D	41.0789	34.6162	14.4766	10.7196	0.842677	0.35241	0.260953	0.740481
11750739_a_at	ANKRD32	ankyrin repeat domain 32	133.861	129.575	87.3541	64.7392	0.967983	0.652575	0.483631	0.741112
11760239_at	MCM9	minichromosome maintenance complex component 9	164.554	161.892	78.1264	58.0123	0.983823	0.474775	0.352541	0.742544
11730686_a_at	WT1	Wilms tumor 1	343.317	315.152	151.768	112.826	0.917964	0.442063	0.328636	0.743414
11732601_at	CEP135	centrosomal protein 135kDa	213.759	241.606	113.068	84.1943	1.13027	0.528954	0.393875	0.744631
11724252_s_at	SLC39A8	solute carrier family 39 (zinc transporter), member 8	507.513	440.85	332.254	247.775	0.868647	0.654671	0.488214	0.745739
11722421_at	TMEM168	transmembrane protein 168	269.254	247.277	172.828	128.919	0.91838	0.641877	0.4788	0.745937
11723102_at	GNB4	guanine nucleotide binding protein (G protein), beta polypeptide 4	53.1081	52.5273	34.8547	26.0137	0.989064	0.656298	0.489825	0.746346
11759803_a_at	PDCD6	programmed cell death 6	163.027	141.659	103.478	77.2773	0.868928	0.634729	0.474014	0.746799
11746511_s_at	SEPHS1	selenophosphate synthetase 1	515.292	431.157	241.446	180.525	0.836723	0.46856	0.350335	0.747684
11759804_x_at	PDCD6	programmed cell death 6	112.586	98.4274	65.7881	49.211	0.874245	0.584339	0.437099	0.748024
11743476_a_at	SLC25A13	solute carrier family 25 (aspartate/glutamate carrier), member 13	197.279	170.777	130.611	97.9147	0.865662	0.662059	0.496325	0.749668
11722229_a_at	PPA2	pyrophosphatase (inorganic) 2	1155.65	1096.61	761.777	571.871	0.948911	0.659177	0.494848	0.750706
11758536_s_at	KCTD15	potassium channel tetramerisation domain containing 15	238.863	225.658	92.9491	69.8564	0.944716	0.389131	0.292454	0.751555
11764013_at			97.2121	115.216	54.4493	40.9632	1.1852	0.560108	0.42138	0.752318
11739328_x_at	CENPH	centromere protein H	458.051	400.752	285.172	214.799	0.874906	0.622576	0.468942	0.753228
11747709_a_at	PITPNB	phosphatidylinositol transfer protein, beta	84.6939	75.9617	55.444	41.775	0.896897	0.654639	0.493246	0.753463
11741800_x_at	DIS3L	DIS3 mitotic control homolog (S. cerevisiae)-like	269.769	277.438	167.804	126.738	1.02843	0.622028	0.469802	0.755275
11736734_a_at	DPY19L3	dpy-19-like 3 (C. elegans)	30.1042	25.917	19.5103	14.7939	0.860912	0.648092	0.491423	0.758261
11737418_a_at	ERCC6L2	excision repair cross-complementing rodent repair deficiency, complementation group 6-like 2	51.0832	42.4013	32.7856	24.9346	0.830044	0.641807	0.488116	0.760535
11718490_s_at	FABP5 /// FABP5P3 /// LOC101060453	fatty acid binding protein 5 (psoriasis-associated) /// fatty acid binding protein 5 pseudogene 3 /// fatty acid-binding protein, epidermal-like	3289.75	3034.35	1916.37	1460.75	0.922365	0.582529	0.444032	0.762249
11747136_a_at	POLR1A	polymerase (RNA) I polypeptide A, 194kDa	44.0931	49.3511	27.3458	20.8504	1.11925	0.620182	0.472872	0.762473
11732270_a_at	CASD1	CAS1 domain containing 1	166.175	176.767	108.197	82.8579	1.06374	0.651103	0.498619	0.765806
11755735_s_at	GTPBP6	GTP binding protein 6 (putative)	309.253	276.769	201.253	154.204	0.894959	0.650771	0.498635	0.766221
11746634_a_at	CKAP2	cytoskeleton associated protein 2	125.322	138.627	77.3006	59.2367	1.10617	0.616817	0.472677	0.766316
11724862_at	THNSL1	threonine synthase-like 1 (S. cerevisiae)	105.694	106.536	60.9604	46.7174	1.00796	0.576763	0.442006	0.766356
11757019_a_at	G2E3	G2/M-phase specific E3 ubiquitin protein ligase	129.495	115.907	78.0435	59.8226	0.895065	0.602675	0.461968	0.766529
11756315_a_at	LRRC34	leucine rich repeat containing 34	109.182	93.445	42.8702	32.9527	0.855866	0.39265	0.301814	0.768661
11736148_a_at	LYRM2	LYR motif containing 2	62.7212	52.7506	35.2145	27.2148	0.841034	0.561446	0.433901	0.772828
11725087_at	LANCL2	LanC lantibiotic synthetase component C-like 2 (bacterial)	25.9112	29.2379	12.7889	9.8905	1.12839	0.493565	0.381707	0.773367
11726716_at	DDX59	DEAD (Asp-Glu-Ala-Asp) box polypeptide 59	116.164	130.451	73.8618	57.2773	1.12299	0.635842	0.493074	0.775466
11758422_s_at	SLC35G1	solute carrier family 35, member G1	89.4561	86.255	50.3247	39.2064	0.964215	0.562563	0.438275	0.779068
11723732_at	GNPNAT1	glucosamine-phosphate N-acetyltransferase 1	126.291	130.647	56.5279	44.2095	1.03449	0.447599	0.350059	0.782083
11752442_a_at	MIR17 /// MIR17HG /// MIR18A /// MIR19A /// MIR19B1 /// MIR20A /// MIR92A1	microRNA 17 /// miR-17-92 cluster host gene (non-protein coding) /// microRNA 18a /// microRNA 19a /// microRNA 19b-1 /// microRNA 20a /// microRNA 92a-1	312.888	314.367	194.113	152.944	1.00473	0.620392	0.488815	0.787912
11744310_x_at	DIS3L	DIS3 mitotic control homolog (S. cerevisiae)-like	406.817	443.961	245.27	193.999	1.09131	0.6029	0.476871	0.790962
11737064_a_at	MTL5	metallothionein-like 5, testis-specific (tesmin)	64.6067	73.7352	37.4652	29.6356	1.14129	0.579896	0.458708	0.791017
11732726_x_at	PIGW	phosphatidylinositol glycan anchor biosynthesis, class W	208.626	211.652	113.945	90.3053	1.0145	0.546169	0.432857	0.792533
11760108_a_at	PHF10	PHD finger protein 10	55.444	63.9542	29.4986	23.4301	1.15349	0.532044	0.42259	0.794276
11751328_a_at	FGFR1OP	FGFR1 oncogene partner	125.976	120.226	68.5273	54.4439	0.954351	0.54397	0.432176	0.794486
11748430_x_at	ARMC5	armadillo repeat containing 5	139.89	167.729	62.253	49.6515	1.199	0.445014	0.354932	0.797577
11730111_a_at	DEPDC1	DEP domain containing 1	156.688	179.211	80.0027	63.864	1.14374	0.510587	0.407587	0.798272
11736897_x_at	PRRG4	proline rich Gla (G-carboxyglutamic acid) 4 (transmembrane)	68.3969	76.8821	37.6617	30.126	1.12406	0.550635	0.440458	0.79991
11764071_s_at	GCFC2	GC-rich sequence DNA-binding factor 2	86.3366	80.4803	47.212	37.7803	0.932169	0.546836	0.437593	0.800228
11738455_a_at	C20orf197	chromosome 20 open reading frame 197	220.168	213.227	124.788	99.8842	0.968476	0.566787	0.453673	0.800429
11728021_a_at	CHCHD4	coiled-coil-helix-coiled-coil-helix domain containing 4	245.701	246.147	126.296	101.246	1.00182	0.514023	0.412068	0.801653
11720898_a_at	MTM1	myotubularin 1	129.622	111.38	63.8776	51.2752	0.859261	0.492797	0.395573	0.80271
11739691_at	LAGE3	L antigen family, member 3	67.1785	67.4402	36.3064	29.2618	1.0039	0.540447	0.435583	0.805968
11754921_a_at	TMEM168	transmembrane protein 168	57.6987	48.5891	33.2653	26.8593	0.842117	0.576535	0.465509	0.807425
11721326_at	C3orf14	chromosome 3 open reading frame 14	1000.76	1139.68	596.787	483.231	1.13881	0.596335	0.482865	0.809721
11754486_a_at	NME4	NME/NM23 nucleoside diphosphate kinase 4	218.049	205.122	132.023	106.914	0.940715	0.605473	0.490322	0.809816
11760514_x_at	CKAP2	cytoskeleton associated protein 2	121.26	118.899	74.0987	60.0544	0.980531	0.611072	0.495253	0.810466
11750119_a_at	ZNF33A	zinc finger protein 33A	34.531	35.3201	19.0116	15.4942	1.02285	0.550566	0.448705	0.814988
11722799_a_at	SS18	synovial sarcoma translocation, chromosome 18	126.426	121.427	76.3512	62.2824	0.960467	0.603922	0.492641	0.815736
11731841_a_at	B4GALT6	UDP-Gal:betaGlcNAc beta 1,4- galactosyltransferase, polypeptide 6	125.681	139.893	73.2234	59.8001	1.11308	0.582614	0.475809	0.816681
11755343_s_at	SETMAR	SET domain and mariner transposase fusion gene	206.694	207.613	124.796	102.194	1.00445	0.603773	0.494422	0.818886
11722409_at	GALNT7	UDP-N-acetyl-alpha-D-galactosamine:polypeptide N-acetylgalactosaminyltransferase 7 (GalNAc-T7)	78.0557	65.7219	42.5111	34.878	0.841987	0.544625	0.446834	0.820445
11728864_at	GINS1	GINS complex subunit 1 (Psf1 homolog)	65.4051	57.3659	39.6914	32.5698	0.877087	0.606854	0.49797	0.820576
11751805_a_at	TYMS	thymidylate synthetase	1552.2	1456.45	907.647	745.985	0.938311	0.584748	0.480598	0.821889
11735607_a_at	C12orf56	chromosome 12 open reading frame 56	184.539	185.592	71.1939	58.5317	1.0057	0.385793	0.317177	0.822144
11751329_s_at	FGFR1OP	FGFR1 oncogene partner	430.482	410.334	243.906	200.58	0.953197	0.566589	0.465944	0.822367
11739960_a_at	VPS36	vacuolar protein sorting 36 homolog (S. cerevisiae)	103.249	118.04	54.5722	44.9441	1.14326	0.52855	0.435298	0.823571

## Sheet: LIST G
ProbeSet	Symbol	Name	RFU				Fold change (Aza/veh)	Fold change (ACY-1035/veh)	Fold change (combo/veh)	Fold change (combo/Aza)	Fold change (combo/Aza)
			DMSO	Azacitidine 1 mM	ACY-1035 1 mM	Combination
11718399_s_at	TGM2	transglutaminase 2 (C polypeptide, protein-glutamine-gamma-glutamyltransferase)	10.8878	27.1914	120.573	171.861	2.49742	11.0741	15.7847	1.42537	6.3204
11754154_a_at	CYP1A1	cytochrome P450, family 1, subfamily A, polypeptide 1	24.0261	39.5702	80.0273	223.823	1.64697	3.33085	9.31583	2.79683	5.65634
11715568_a_at	CD9	CD9 molecule	5.81976	8.10417	31.5484	45.2581	1.39253	5.42092	7.77663	1.43456	5.58455
11756316_a_at	CHI3L1	chitinase 3-like 1 (cartilage glycoprotein-39)	211.093	662.355	2861.52	3609.57	3.13774	13.5557	17.0994	1.26142	5.4496
11715583_s_at	HLA-DPA1	major histocompatibility complex, class II, DP alpha 1	79.0345	139.877	384.374	704.954	1.76982	4.86337	8.91957	1.83403	5.03981
11730732_at	DNASE2	deoxyribonuclease II, lysosomal	17.0151	25.2344	89.7823	124.067	1.48306	5.27663	7.2916	1.38187	4.91658
11717355_a_at	FEZ1	fasciculation and elongation protein zeta 1 (zygin I)	7.09802	9.30855	18.6614	41.5005	1.31143	2.6291	5.84678	2.22387	4.45832
11729101_a_at	AKR1C2 /// LOC101060798	aldo-keto reductase family 1, member C2 /// aldo-keto reductase family 1 member C2-like	46.0954	198.777	209.76	855.235	4.31231	4.55057	18.5536	4.07721	4.30248
11717581_s_at	CD52	CD52 molecule	21.8335	30.0758	81.8753	128.386	1.37751	3.74999	5.88022	1.56806	4.26874
11737911_a_at	GPR84	G protein-coupled receptor 84	19.0143	23.1821	65.3212	98.7246	1.21919	3.43537	5.19213	1.51137	4.25866
11717580_a_at	CD52	CD52 molecule	7.11732	20.1865	60.343	83.2185	2.83625	8.47834	11.6924	1.37909	4.12248
11758417_s_at	HLA-DPA1	major histocompatibility complex, class II, DP alpha 1	35.7804	71.8281	181.327	286.126	2.00747	5.06776	7.99672	1.57796	3.98348
11758231_x_at	HLA-DPA1	major histocompatibility complex, class II, DP alpha 1	67.5557	118.901	317.226	472.944	1.76004	4.69578	7.0008	1.49087	3.97763
11730733_x_at	DNASE2	deoxyribonuclease II, lysosomal	24.2201	30.1405	91.0875	117.527	1.24444	3.76082	4.85246	1.29027	3.89932
11720062_s_at	IER3	immediate early response 3	35.9332	71.5058	113.861	266.592	1.98996	3.16867	7.41911	2.34139	3.72826
11752208_a_at	GATA2	GATA binding protein 2	7.78823	11.7864	29.4264	42.8855	1.51336	3.77831	5.50645	1.45738	3.63857
11718588_a_at	BEX4	brain expressed, X-linked 4	6.52302	11.1758	9.51351	39.8826	1.71329	1.45845	6.11413	4.19221	3.56866
11746961_a_at	HLA-DMB	major histocompatibility complex, class II, DM beta	7.352	8.98289	16.882	31.2556	1.22183	2.29624	4.25131	1.85142	3.47947
11758369_x_at	HLA-DPB1	major histocompatibility complex, class II, DP beta 1	20.2189	31.5702	65.1106	105.619	1.56142	3.22028	5.22376	1.62215	3.34552
11744484_s_at	HLA-DRA	major histocompatibility complex, class II, DR alpha	393.984	705.95	1463.34	2354.2	1.79182	3.71421	5.97536	1.60879	3.3348
11727007_at	SORT1	sortilin 1	21.2567	25.7654	59.7969	85.8365	1.2121	2.81309	4.03809	1.43547	3.33147
11717271_a_at	PRAME	preferentially expressed antigen in melanoma	6.58886	23.9195	36.3019	78.8606	3.63029	5.50959	11.9688	2.17235	3.29692
11719692_a_at	RARRES3	retinoic acid receptor responder (tazarotene induced) 3	11.9869	21.7255	37.061	71.5605	1.81244	3.09179	5.96989	1.93088	3.29384
11734035_a_at	FPR2	formyl peptide receptor 2	14.8218	23.4508	47.5099	76.1298	1.58218	3.20541	5.13633	1.6024	3.24636
11716835_a_at	DHRS3	dehydrogenase/reductase (SDR family) member 3	12.1217	16.0071	27.3792	50.7383	1.32054	2.2587	4.18575	1.85317	3.16973
11755279_x_at	HLA-DPB1	major histocompatibility complex, class II, DP beta 1	38.0319	56.962	80.9506	174.479	1.49775	2.12849	4.5877	2.15538	3.06307
11750527_s_at	HLA-DQA1 /// HLA-DRA	major histocompatibility complex, class II, DQ alpha 1 /// major histocompatibility complex, class II, DR alpha	45.3408	67.5832	116.411	203.124	1.49056	2.56747	4.47995	1.74489	3.00554
11742850_x_at	HLA-DRA	major histocompatibility complex, class II, DR alpha	283.861	465.688	1083.65	1375.18	1.64055	3.81754	4.84455	1.26902	2.953
11730096_a_at	BCL2A1	BCL2-related protein A1	4.80148	6.55157	11.1832	18.9389	1.36449	2.32912	3.94438	1.69351	2.89074
11716384_at	CCL2	chemokine (C-C motif) ligand 2	12.2108	92.9542	98.4536	259.34	7.61244	8.0628	21.2385	2.63414	2.78998
11731857_x_at	MT1H	metallothionein 1H	178.993	230.399	364.361	639.656	1.28719	2.03561	3.57363	1.75556	2.7763
11748907_a_at	RARRES3	retinoic acid receptor responder (tazarotene induced) 3	15.6284	25.1316	50.6113	67.4565	1.60808	3.23842	4.31628	1.33283	2.68413
11729274_a_at	GBP5	guanylate binding protein 5	9.41492	13.3709	15.2542	35.0157	1.42019	1.62022	3.71917	2.29548	2.61879
11752612_at	TSPAN15	tetraspanin 15	42.999	55.0424	68.0771	143.424	1.28008	1.58322	3.33552	2.10679	2.60571
11754189_s_at	AKR1C1 /// AKR1C2 /// LOC101060798	aldo-keto reductase family 1, member C1 /// aldo-keto reductase family 1, member C2 /// aldo-keto reductase family 1 member C2-like	38.5826	182.43	182.26	473.348	4.7283	4.7239	12.2684	2.5971	2.59468
11756073_x_at	HLA-DPB1	major histocompatibility complex, class II, DP beta 1	11.0988	22.9886	44.8301	59.2797	2.07126	4.03916	5.34107	1.32232	2.57865
11715711_a_at	AKR1C3	aldo-keto reductase family 1, member C3	14.9785	27.2343	18.2749	69.5273	1.81823	1.22008	4.64182	3.80453	2.55293
11725888_at	C19orf59	chromosome 19 open reading frame 59	82.7249	126.646	224.785	321	1.53093	2.71726	3.88033	1.42803	2.53463
11757801_x_at	HLA-DPB1	major histocompatibility complex, class II, DP beta 1	18.5798	31.8401	58.8608	80.5766	1.7137	3.16801	4.33679	1.36894	2.53066
11749171_a_at	UPB1	ureidopropionase, beta	15.675	20.3477	36.9758	51.194	1.2981	2.35891	3.26597	1.38453	2.51596
11721890_s_at	LPHN1	latrophilin 1	119.132	145.599	238.111	365.944	1.22217	1.99872	3.07176	1.53686	2.51337
11759666_x_at	HLA-DPB1	major histocompatibility complex, class II, DP beta 1	35.5439	46.7431	70.7236	117.275	1.31508	1.98975	3.29944	1.65821	2.50893
11744374_x_at	HLA-DRB1 /// HLA-DRB3 /// HLA-DRB5 /// LOC100507709 /// LOC100507714	major histocompatibility complex, class II, DR beta 1 /// major histocompatibility complex, class II, DR beta 3 /// major histocompatibility complex, class II, DR beta 5 /// HLA class II histocompatibility antigen, DRB1-7 beta chain-like /// HLA class II histocompatibility antigen, DRB1-7 beta chain-like	165.944	220.489	399.777	551.008	1.3287	2.40911	3.32045	1.37829	2.49903
11746962_x_at	HLA-DMB	major histocompatibility complex, class II, DM beta	7.71751	10.9608	21.044	27.2213	1.42026	2.72679	3.52721	1.29354	2.4835
11742282_a_at	CD40	CD40 molecule, TNF receptor superfamily member 5	9.37596	19.5796	36.2502	48.3785	2.08827	3.86629	5.15984	1.33457	2.47086
11716939_a_at	HMOX1	heme oxygenase (decycling) 1	28.0586	42.6362	53.3531	104.661	1.51954	1.90149	3.73009	1.96166	2.45474
11759642_x_at	HLA-DRB1	major histocompatibility complex, class II, DR beta 1	172.198	238.765	434.277	585.789	1.38657	2.52197	3.40184	1.34888	2.45341
11723194_x_at	HLA-DRB1 /// HLA-DRB3 /// HLA-DRB4 /// HLA-DRB5 /// LOC100507709 /// LOC100507714 /// LOC101060779	major histocompatibility complex, class II, DR beta 1 /// major histocompatibility complex, class II, DR beta 3 /// major histocompatibility complex, class II, DR beta 4 /// major histocompatibility complex, class II, DR beta 5 /// HLA class II histocompatibility antigen, DRB1-7 beta chain-like /// HLA class II histocompatibility antigen, DRB1-7 beta chain-like /// HLA class II histocompatibility…	255.176	352.879	702.61	864.678	1.38288	2.75343	3.38855	1.23067	2.45036
11728806_a_at	CADM1	cell adhesion molecule 1	24.7441	36.4767	72.368	89.0738	1.47416	2.92465	3.59979	1.23084	2.44194
11757578_x_at	RHOC	ras homolog family member C	118.337	181.286	316.292	441.655	1.53195	2.67281	3.73219	1.39635	2.43623
11726809_x_at	SLC12A8	solute carrier family 12 (potassium/chloride transporters), member 8	8.75339	15.7172	21.7253	38.2313	1.79556	2.48193	4.3676	1.75976	2.43245
11743046_a_at	FLOT1	flotillin 1	202.529	281.06	477.397	678.342	1.38775	2.35718	3.34936	1.42092	2.41352
11719171_a_at	AKR1C1	aldo-keto reductase family 1, member C1	8.29783	28.4872	17.7492	68.4752	3.43309	2.13902	8.25219	3.85792	2.40372
11725937_a_at	LGALS3	lectin, galactoside-binding, soluble, 3	46.7274	63.6248	82.6106	152.065	1.36162	1.76793	3.2543	1.84074	2.39003
11754454_s_at	LRP10 /// RAB13	low density lipoprotein receptor-related protein 10 /// RAB13, member RAS oncogene family	41.9416	63.0215	93.5841	148.486	1.5026	2.2313	3.54031	1.58666	2.35612
11731778_a_at	1-Mar	mitochondrial amidoxime reducing component 1	19.5747	28.7574	50.6612	67.5391	1.46911	2.58809	3.45032	1.33315	2.34858
11722406_at	PFKFB4	6-phosphofructo-2-kinase/fructose-2,6-biphosphatase 4	53.444	75.3774	128.789	173.444	1.4104	2.40979	3.24534	1.34673	2.30101
11754473_a_at	CADM1	cell adhesion molecule 1	5.01991	6.34176	10.0984	14.5238	1.26332	2.01167	2.89324	1.43823	2.29019
11757557_s_at	CADM1	cell adhesion molecule 1	21.1062	34.4692	57.021	78.8606	1.63313	2.70163	3.73637	1.38301	2.28785
11743071_a_at	LPAR6	lysophosphatidic acid receptor 6	7.24516	9.02982	9.79909	20.5754	1.24632	1.3525	2.83988	2.09972	2.2786
11720409_s_at	CYP1B1	cytochrome P450, family 1, subfamily B, polypeptide 1	732.928	1523.37	2783.99	3469.1	2.07847	3.79845	4.73321	1.24609	2.27726
11734149_x_at	PRRT3	proline-rich transmembrane protein 3	23.3889	32.3538	48.5085	73.5104	1.38329	2.07399	3.14295	1.51541	2.27208
11757316_a_at	FLOT1	flotillin 1	185.62	242.139	391.623	544.491	1.30449	2.10981	2.93336	1.39034	2.24867
11757916_s_at	TBX3	T-box 3	70.2194	89.1121	159.444	197.611	1.26905	2.27065	2.81419	1.23937	2.21755
11727403_at	GPC4	glypican 4	10.0367	16.5349	30.0305	36.6122	1.64744	2.99206	3.64782	1.21917	2.21424
11724683_a_at	CD300A	CD300a molecule	69.9965	90.4401	153.248	199.277	1.29207	2.18937	2.84696	1.30036	2.20342
11734697_x_at	GOLGA8A /// GOLGA8B	golgin A8 family, member A /// golgin A8 family, member B	32.0154	42.6544	74.8545	93.4319	1.33231	2.33807	2.91834	1.24818	2.19044
11733450_a_at	SLFN11	schlafen family member 11	37.0066	51.3183	89.805	111.856	1.38673	2.42673	3.0226	1.24555	2.17965
11726583_s_at	CKAP4	cytoskeleton-associated protein 4	57.5424	117.319	166.079	254.24	2.03883	2.88621	4.41831	1.53083	2.16708
11720410_s_at	CYP1B1	cytochrome P450, family 1, subfamily B, polypeptide 1	774.305	1570.5	2710.43	3399.65	2.02827	3.50046	4.39058	1.25429	2.1647
11715380_s_at	LAPTM4B	lysosomal protein transmembrane 4 beta	210.692	287.294	499.311	616.227	1.36357	2.36986	2.92478	1.23415	2.14494
11734690_a_at	CYTIP	cytohesin 1 interacting protein	174.998	242.481	420.851	519.948	1.38562	2.40489	2.97116	1.23547	2.14429
11715379_a_at	LAPTM4B	lysosomal protein transmembrane 4 beta	108.276	147.085	206.158	313.427	1.35842	1.904	2.8947	1.52033	2.13093
11715381_a_at	LAPTM4B	lysosomal protein transmembrane 4 beta	67.8358	91.6131	129.457	193.231	1.35051	1.90838	2.84852	1.49263	2.10921
11753266_a_at	TCEA3	transcription elongation factor A (SII), 3	8.25721	10.8695	17.3491	22.9195	1.31636	2.10109	2.7757	1.32108	2.10862
11716551_s_at	HES1	hairy and enhancer of split 1, (Drosophila)	7.15503	9.55935	12.9578	20.1229	1.33603	1.81101	2.81242	1.55296	2.10505
11744162_a_at	DUSP4	dual specificity phosphatase 4	54.0294	65.3106	96.1291	136.968	1.2088	1.7792	2.53507	1.42484	2.09719
11728742_a_at	ARAP3	ArfGAP with RhoGAP domain, ankyrin repeat and PH domain 3	18.1465	23.2761	38.822	48.7722	1.28268	2.13937	2.68769	1.2563	2.09538
11724998_a_at	CD86	CD86 molecule	8.66548	13.3811	22.2951	27.9395	1.54419	2.57286	3.22423	1.25317	2.08798
11737050_x_at	HRH1	histamine receptor H1	27.8986	35.9591	54.9954	74.9864	1.28892	1.97126	2.68782	1.3635	2.08532
11746985_s_at	TBX3	T-box 3	50.813	68.0491	83.9583	141.341	1.33921	1.6523	2.78159	1.68347	2.07705
11744352_x_at	RHOC	ras homolog family member C	89.1358	151.718	224.086	312.904	1.70209	2.51399	3.51042	1.39636	2.06241
11718578_a_at	GSTM3	glutathione S-transferase mu 3 (brain)	18.8075	45.5467	52.7419	93.643	2.42173	2.8043	4.97902	1.7755	2.05598
11734689_at	CYTIP	cytohesin 1 interacting protein	14.8766	17.8731	28.4009	36.5739	1.20143	1.9091	2.45849	1.28778	2.0463
11743047_x_at	FLOT1	flotillin 1	88.9429	114.606	181.819	234.504	1.28854	2.04422	2.63657	1.28977	2.04617
11741178_a_at	UPB1	ureidopropionase, beta	11.2481	14.5927	23.9308	29.723	1.29734	2.12753	2.64249	1.24204	2.03685
11716409_at	PKDCC	protein kinase domain containing, cytoplasmic	16.5858	27.849	35.2248	56.6163	1.67908	2.12379	3.41353	1.60729	2.03297
11725692_a_at	VWA5A	von Willebrand factor A domain containing 5A	22.9929	33.3692	54.7391	67.5615	1.45128	2.3807	2.93837	1.23425	2.02467
11739258_a_at	VWA5A	von Willebrand factor A domain containing 5A	9.1514	11.9932	18.3045	24.11	1.31053	2.00018	2.63457	1.31716	2.0103
11743130_a_at	SORL1	sortilin-related receptor, L(DLR class) A repeats containing	78.9041	126.931	197.413	251.817	1.60868	2.50193	3.19143	1.27559	1.98389
11754587_a_at	FYN	FYN oncogene related to SRC, FGR, YES	16.4095	23.3245	38.1658	45.9632	1.4214	2.32584	2.80102	1.2043	1.9706
11725368_at	LRG1	leucine-rich alpha-2-glycoprotein 1	150.694	254.186	370.944	497.111	1.68677	2.46157	3.29881	1.34012	1.95569
11757383_a_at	CTSH	cathepsin H	67.7116	121.561	194.619	236.3	1.79528	2.87423	3.4898	1.21417	1.94388
11720791_a_at	RHOC	ras homolog family member C	72.5668	100.103	153.058	194.138	1.37945	2.1092	2.6753	1.2684	1.93939
11744434_a_at	PARP9	poly (ADP-ribose) polymerase family, member 9	31.9969	56.2634	89.5893	108.579	1.7584	2.79994	3.39341	1.21196	1.92983
11717762_a_at	CPVL	carboxypeptidase, vitellogenic-like	7.68272	15.2103	18.9425	29.35	1.97981	2.4656	3.82027	1.54943	1.92962
11723044_at	SMAD1	SMAD family member 1	5.16989	7.08218	6.59494	13.6512	1.36989	1.27565	2.64052	2.06995	1.92754
11757767_s_at	NAV1	neuron navigator 1	20.3758	24.7642	26.4749	47.5199	1.21538	1.29933	2.33218	1.7949	1.91889
11757005_a_at	FUCA1	fucosidase, alpha-L- 1, tissue	136.777	201.482	298.419	386.361	1.47307	2.18179	2.82475	1.29469	1.9176
11740368_s_at	PTPN3	protein tyrosine phosphatase, non-receptor type 3	35.2946	69.4714	105.773	132.24	1.96833	2.99685	3.74673	1.25022	1.90351
11755239_a_at	ELL2	elongation factor, RNA polymerase II, 2	35.6144	44.5274	57.9529	84.6657	1.25026	1.62723	2.37729	1.46094	1.90143
11756452_a_at	SIGLEC17P	sialic acid binding Ig-like lectin 17, pseudogene	108.361	164.718	211.604	312.981	1.52008	1.95276	2.88831	1.47909	1.9001
11754623_x_at	CHPT1	choline phosphotransferase 1	174.762	259.651	404.944	492.23	1.48574	2.31712	2.81658	1.21555	1.89574
11743900_at	CIITA	class II, major histocompatibility complex, transactivator	13.8361	17.664	24.6474	33.4289	1.27666	1.78138	2.41607	1.35629	1.89249
11725890_s_at	ABCC6 /// ABCC6P1 /// ABCC6P2	ATP-binding cassette, sub-family C (CFTR/MRP), member 6 /// ATP-binding cassette, sub-family C, member 6 pseudogene 1 /// ATP-binding cassette, sub-family C, member 6 pseudogene 2	4.30142	5.30471	6.37777	10.0006	1.23325	1.48271	2.32496	1.56804	1.88523
11746014_s_at	NCF1 /// NCF1B /// NCF1C	neutrophil cytosolic factor 1 /// neutrophil cytosolic factor 1B pseudogene /// neutrophil cytosolic factor 1C pseudogene	136.286	216.71	281.036	407.243	1.59011	2.06211	2.98815	1.44907	1.87921
11753004_a_at	CKB	creatine kinase, brain	61.4288	101.864	127.203	190.705	1.65825	2.07074	3.10449	1.49922	1.87215
11755367_s_at	DNAAF3	dynein, axonemal, assembly factor 3	49.6394	66.6773	101.345	124.596	1.34323	2.04162	2.51002	1.22943	1.86864
11722379_at	GNG11	guanine nucleotide binding protein (G protein), gamma 11	23.3742	35.9321	46.4273	67.0238	1.53725	1.98626	2.86742	1.44363	1.86529
11740097_a_at	TBX3	T-box 3	9.74577	12.0645	14.5125	22.4746	1.23792	1.48911	2.30609	1.54863	1.86288
11757435_x_at	BIN1	bridging integrator 1	27.5828	33.1571	36.3316	61.6108	1.20209	1.31718	2.23367	1.69579	1.85815
11763460_at			14.1412	23.9447	32.9913	44.4857	1.69326	2.33299	3.14582	1.34841	1.85785
11718484_s_at	H1F0	H1 histone family, member 0	41.3751	63.5442	62.3985	118.013	1.53581	1.50812	2.85228	1.89129	1.85719
11746889_a_at	CKAP4	cytoskeleton-associated protein 4	36.6812	61.7427	80.0273	114.441	1.68323	2.1817	3.11987	1.43002	1.85351
11762274_x_at	HLA-DMB	major histocompatibility complex, class II, DM beta	7.11126	8.77965	10.8394	16.245	1.23461	1.52426	2.28441	1.4987	1.8503
11734686_x_at	LOC100996668 /// ZEB1	uncharacterized LOC100996668 /// zinc finger E-box binding homeobox 1	11.017	14.0807	13.8871	26.0421	1.27809	1.26052	2.36381	1.87527	1.84949
11748082_x_at	FLOT1	flotillin 1	50.0285	61.6054	90.0193	113.822	1.23141	1.79936	2.27514	1.26442	1.8476
11763577_a_at	SLC25A23	solute carrier family 25 (mitochondrial carrier; phosphate carrier), member 23	30.2939	41.6137	54.23	76.8569	1.37367	1.79013	2.53705	1.41724	1.84691
11758301_x_at	KRT8	keratin 8	6.25199	7.79048	7.9748	14.3038	1.24608	1.27556	2.28788	1.79363	1.83606
11726492_a_at	ABCG1	ATP-binding cassette, sub-family G (WHITE), member 1	8.56265	10.7598	13.0258	19.7528	1.2566	1.52123	2.30685	1.51644	1.83578
11748775_a_at	UPP1	uridine phosphorylase 1	81.5085	110.352	141.375	202.361	1.35387	1.73448	2.48269	1.43138	1.83377
11762233_x_at	ICAM3	intercellular adhesion molecule 3	24.5665	30.9604	42.8063	56.6699	1.26027	1.74247	2.30679	1.32387	1.8304
11739798_a_at	LY6K	lymphocyte antigen 6 complex, locus K	16.1877	38.0835	27.2514	69.5273	2.35261	1.68346	4.29506	2.55133	1.82566
11740206_x_at	GPR155	G protein-coupled receptor 155	6.0102	8.44425	12.2517	15.2166	1.40499	2.03848	2.53179	1.242	1.802
11736049_at	FAM229B	family with sequence similarity 229, member B	17.5503	22.0677	26.7815	39.762	1.25739	1.52599	2.2656	1.48468	1.80182
11724799_x_at	HLA-DQA1 /// LOC100509457	major histocompatibility complex, class II, DQ alpha 1 /// HLA class II histocompatibility antigen, DQ alpha 1 chain-like	9.18203	11.76	13.1653	21.0614	1.28076	1.43381	2.29377	1.59977	1.79094
11728805_a_at	CADM1	cell adhesion molecule 1	24.8378	53.436	70.6593	95.3607	2.1514	2.84483	3.83934	1.34958	1.78458
11750429_a_at	CHRNA6	cholinergic receptor, nicotinic, alpha 6 (neuronal)	11.6178	15.0413	14.6469	26.749	1.29468	1.26073	2.30242	1.82625	1.77837
11752634_x_at	KRT8	keratin 8	20.674	26.3019	27.0169	46.5969	1.27222	1.30681	2.25389	1.72473	1.77162
11736050_s_at	FAM229B	family with sequence similarity 229, member B	20.0793	33.2294	38.4613	58.8606	1.6549	1.91547	2.9314	1.53038	1.77134
11754941_x_at	KRT18	keratin 18	103.745	149.147	135.434	263.099	1.43764	1.30546	2.53603	1.94263	1.76402
11738124_x_at	SIGLEC10	sialic acid binding Ig-like lectin 10	45.4504	59.0273	82.8636	104.02	1.29872	1.82317	2.28866	1.25532	1.76224
11748507_a_at	VWA5A	von Willebrand factor A domain containing 5A	16.9468	20.6907	27.8449	36.4437	1.22092	1.64308	2.15048	1.30881	1.76136
11753446_x_at	HMOX1	heme oxygenase (decycling) 1	18.1335	26.9475	35.1585	47.3296	1.48606	1.93887	2.61006	1.34618	1.75637
11741520_x_at	CD14	CD14 molecule	5.91207	8.03922	8.75009	14.0622	1.3598	1.48004	2.37856	1.6071	1.7492
11742192_a_at	CMKLR1	chemokine-like receptor 1	10.5176	14.5207	14.3441	25.398	1.38061	1.36382	2.41481	1.77063	1.74909
11723514_a_at	CDC14B	cell division cycle 14B	21.2567	25.7654	33.8784	44.9441	1.2121	1.59377	2.11435	1.32663	1.74436
11734850_s_at	CELSR2	cadherin, EGF LAG seven-pass G-type receptor 2	20.3824	33.7018	41.7205	58.07	1.65348	2.04689	2.84903	1.39188	1.72305
11731407_x_at	IFIT3	interferon-induced protein with tetratricopeptide repeats 3	11.202	13.8525	15.6056	23.8337	1.23661	1.39311	2.12763	1.52725	1.72054
11755602_x_at	ENO3	enolase 3 (beta, muscle)	34.6353	42.2684	48.627	72.3899	1.22039	1.40397	2.09006	1.48868	1.71262
11753661_a_at	ID1	inhibitor of DNA binding 1, dominant negative helix-loop-helix protein	59.0273	119.972	99.0547	204.372	2.03248	1.67812	3.46233	2.06322	1.7035
11761518_a_at	AIG1	androgen-induced 1	7.24516	10.0815	9.5117	17.173	1.39148	1.31283	2.37027	1.80546	1.70342
11719591_s_at	GLTP	glycolipid transfer protein	193.111	246.156	317.277	418.234	1.27469	1.64298	2.16577	1.3182	1.69906
11717909_at	IGFBP6	insulin-like growth factor binding protein 6	6.44774	8.15157	9.86147	13.8227	1.26425	1.52945	2.14381	1.40169	1.69571
11750102_x_at	ALDH1A3	aldehyde dehydrogenase 1 family, member A3	8.81433	17.6661	14.8214	29.9341	2.00425	1.68151	3.39608	2.01966	1.69444
11723135_s_at	SRC	v-src sarcoma (Schmidt-Ruppin A-2) viral oncogene homolog (avian)	92.165	130.181	115.333	220.277	1.41248	1.25137	2.39003	1.90992	1.69208
11728708_at	EMP2	epithelial membrane protein 2	187.777	434.322	484.171	734.682	2.31296	2.57843	3.91252	1.5174	1.69156
11743950_s_at	POU4F1	POU class 4 homeobox 1	25.6771	51.58	57.8788	87.03	2.0088	2.2541	3.3894	1.50366	1.68728
11763005_at	YME1L1	YME1-like 1 ATPase	4.85882	5.83212	6.16148	9.77043	1.20032	1.2681	2.01086	1.58573	1.67528
11716195_a_at	ID1	inhibitor of DNA binding 1, dominant negative helix-loop-helix protein	51.9221	115.206	92.5548	192.623	2.21882	1.78257	3.70985	2.08118	1.67199
11735159_x_at	ZNF501	zinc finger protein 501	20.2313	27.8649	26.8418	46.4694	1.37731	1.32674	2.2969	1.73123	1.66767
11735139_at	TNFSF9	tumor necrosis factor (ligand) superfamily, member 9	109.238	136.797	149.634	227.451	1.25228	1.36979	2.08215	1.52006	1.66269
11727629_at	APBA2	amyloid beta (A4) precursor protein-binding, family A, member 2	11.7568	15.1736	18.2978	25.1937	1.29062	1.55636	2.14289	1.37687	1.66036
11726677_a_at	PSMB9	proteasome (prosome, macropain) subunit, beta type, 9	362.415	438.315	524.209	727.663	1.20943	1.44643	2.00781	1.38812	1.66014
11728706_x_at	EMP2	epithelial membrane protein 2	28.9157	55.8125	63.5642	92.5001	1.93018	2.19826	3.19896	1.45522	1.65734
11763484_x_at	LRP10	low density lipoprotein receptor-related protein 10	15.1543	18.8613	21.0214	31.1823	1.24462	1.38716	2.05766	1.48336	1.65324
11761473_a_at	SPATA41	spermatogenesis associated 41 (non-protein coding)	13.0278	17.0627	15.7327	28.1092	1.30972	1.20762	2.15763	1.78667	1.6474
11721647_a_at	CTNND1 /// TMX2-CTNND1	catenin (cadherin-associated protein), delta 1 /// TMX2-CTNND1 readthrough (NMD candidate)	14.9733	31.3337	33.8089	51.3404	2.09264	2.25795	3.4288	1.51855	1.63851
11736631_a_at	APOBEC3H	apolipoprotein B mRNA editing enzyme, catalytic polypeptide-like 3H	88.1798	115.583	117.139	188.614	1.31076	1.32842	2.13897	1.61017	1.63185
11749833_s_at	AGT	angiotensinogen (serpin peptidase inhibitor, clade A, member 8)	60.0163	83.7317	94.984	136.223	1.39515	1.58264	2.26976	1.43416	1.62689
11724929_at	EVI5L	ecotropic viral integration site 5-like	39.6495	50.123	66.6071	81.4396	1.26415	1.6799	2.05399	1.22269	1.62479
11718811_s_at	PRKCH	protein kinase C, eta	14.8112	19.8429	23.2648	32.1272	1.33972	1.57075	2.16911	1.38094	1.61908
11762498_at			8.21908	11.5813	12.807	18.7418	1.40907	1.5582	2.28028	1.4634	1.61829
11721255_at	CCND1	cyclin D1	18.4843	37.1959	40.8394	60.0421	2.0123	2.20941	3.24827	1.4702	1.61421
11731148_at	TLR7	toll-like receptor 7	4.08465	5.16601	6.77282	8.31012	1.26474	1.65812	2.03448	1.22698	1.60861
11719333_a_at	DMKN	dermokine	7.89754	9.86191	9.86191	15.8177	1.24873	1.24873	2.00287	1.60392	1.60392
11749742_a_at	KLHL3	kelch-like family member 3	15.1144	19.2882	18.4739	30.8688	1.27614	1.22227	2.04234	1.67094	1.6004
11756769_a_at	IL12A	interleukin 12A (natural killer cell stimulatory factor 1, cytotoxic lymphocyte maturation factor 1, p35)	9.74564	12.326	11.9824	19.6563	1.26477	1.22952	2.01693	1.64043	1.5947
11728709_a_at	EMP2	epithelial membrane protein 2	166.796	329.867	431.111	525.923	1.97766	2.58465	3.15309	1.21993	1.59435
11754471_a_at	HLA-DMB	major histocompatibility complex, class II, DM beta	7.69579	10.1703	12.9344	16.2098	1.32154	1.68071	2.10632	1.25324	1.59384
11715388_s_at	CDKN1A	cyclin-dependent kinase inhibitor 1A (p21, Cip1)	482.507	954.57	918.061	1516.54	1.97836	1.90269	3.14305	1.6519	1.58872
11763717_a_at	CDKN1C	cyclin-dependent kinase inhibitor 1C (p57, Kip2)	26.493	44.53	55.0086	70.498	1.68083	2.07635	2.66101	1.28158	1.58316
11716196_x_at	ID1	inhibitor of DNA binding 1, dominant negative helix-loop-helix protein	53.2188	115.568	89.0667	182.83	2.17157	1.6736	3.43544	2.05273	1.58201
11724122_a_at	SLC35G2	solute carrier family 35, member G2	8.07884	10.6754	9.88122	16.8776	1.3214	1.2231	2.08912	1.70805	1.58099
11728707_a_at	EMP2	epithelial membrane protein 2	111.886	227.174	284.156	358.599	2.03041	2.53969	3.20504	1.26198	1.57852
11721307_at	PHLDA1	pleckstrin homology-like domain, family A, member 1	11.4538	21.9552	19.5496	34.5994	1.91686	1.70683	3.02079	1.76983	1.57591
11727675_at	MOCOS	molybdenum cofactor sulfurase	10.1038	20.3055	16.5266	31.8897	2.00969	1.63568	3.15621	1.9296	1.5705
11745803_x_at	TPM1	tropomyosin 1 (alpha)	37.728	53.4289	68.5273	83.8564	1.41616	1.81635	2.22266	1.22369	1.5695
11734874_x_at	PPFIBP1	PTPRF interacting protein, binding protein 1 (liprin beta 1)	16.5625	23.3245	30.2966	36.4126	1.40827	1.82922	2.19849	1.20187	1.56113
11759524_at	UCN	urocortin	14.9671	20.0888	24.039	31.3075	1.3422	1.60612	2.09175	1.30236	1.55845
11717440_a_at	EPS8	epidermal growth factor receptor pathway substrate 8	17.0312	26.3968	31.785	41.1361	1.54991	1.86628	2.41534	1.2942	1.55837
11719355_s_at	SH3BP5	SH3-domain binding protein 5 (BTK-associated)	27.639	42.425	55.0735	66.1057	1.53497	1.9926	2.39175	1.20032	1.55818
11718802_a_at	PSRC1	proline/serine-rich coiled-coil 1	110.212	151.603	158.959	235.944	1.37555	1.4423	2.14081	1.48431	1.55633
11718464_s_at	NEURL1B	neuralized homolog 1B (Drosophila)	7.0863	10.6918	8.68027	16.5625	1.5088	1.22494	2.33725	1.90806	1.54908
11754148_a_at	APOBEC3H	apolipoprotein B mRNA editing enzyme, catalytic polypeptide-like 3H	80.8112	108.194	115.71	167.59	1.33885	1.43186	2.07385	1.44836	1.54898
11723075_a_at	BCL9L	B-cell CLL/lymphoma 9-like	63.1504	84.8183	107.656	131.241	1.34312	1.70475	2.07823	1.21908	1.54732
11725514_a_at	SMAD7	SMAD family member 7	60.2253	87.4284	84.9747	134.301	1.45169	1.41095	2.22998	1.58049	1.53613
11757940_at	PGF	placental growth factor	13.7257	24.536	17.3952	37.6579	1.7876	1.26735	2.74361	2.16484	1.5348
11756168_x_at	RAB13	RAB13, member RAS oncogene family	33.611	51.3873	60.3035	78.8606	1.52889	1.79416	2.34628	1.30773	1.53463
11756884_a_at	C15orf52	chromosome 15 open reading frame 52	26.0099	39.6242	41.6351	59.9107	1.52343	1.60074	2.30338	1.43895	1.51197
11755498_s_at	ATP6V0E2	ATPase, H+ transporting V0 subunit e2	42.0188	56.4102	55.2059	85.171	1.3425	1.31384	2.02697	1.54279	1.50985
11758139_s_at	SDC1	syndecan 1	24.0947	43.4444	28.9751	65.5732	1.80307	1.20255	2.72148	2.26309	1.50936
11756866_a_at	GPR78	G protein-coupled receptor 78	8.3455	11.2666	10.1907	16.9723	1.35002	1.2211	2.0337	1.66547	1.50642
11725007_at	DACT3	dishevelled-binding antagonist of beta-catenin 3	73.6464	98.1247	108.204	147.691	1.33238	1.46923	2.00541	1.36493	1.50514
11723293_at	GPX7	glutathione peroxidase 7	59.8453	97.3006	72.1819	146.126	1.62587	1.20614	2.44173	2.02441	1.5018
11737146_a_at	SOCS1	suppressor of cytokine signaling 1	18.9522	25.4085	29.469	38.1338	1.34067	1.55491	2.01211	1.29403	1.50083
11747820_x_at	UPP1	uridine phosphorylase 1	19.208	26.0438	23.4419	39.0425	1.35588	1.22042	2.03261	1.6655	1.49911
11732110_a_at	IL4I1	interleukin 4 induced 1	40.534	60.2366	57.1508	90.184	1.48608	1.40995	2.2249	1.578	1.49716
11719777_at	NDST1	N-deacetylase/N-sulfotransferase (heparan glucosaminyl) 1	36.7987	51.2034	60.2268	76.4129	1.39144	1.63665	2.07651	1.26875	1.49234
11725213_at	METTL7B	methyltransferase like 7B	58.7868	102.775	107.039	152.687	1.74826	1.8208	2.59731	1.42647	1.48565
11719172_x_at	AKR1C1	aldo-keto reductase family 1, member C1	8.71673	42.4819	22.3863	62.5656	4.8736	2.5682	7.17765	2.79482	1.47276
11743201_a_at	IGF1	insulin-like growth factor 1 (somatomedin C)	87.4209	174.226	178.277	252.561	1.99296	2.0393	2.88902	1.41668	1.44962
11763723_a_at	SRRT	serrate RNA effector molecule homolog (Arabidopsis)	181.194	251.944	278.532	364.348	1.39047	1.5372	2.01082	1.3081	1.44615
11728720_at	RHOH	ras homolog family member H	83.4779	136.141	134.724	196.501	1.63087	1.61389	2.35393	1.45855	1.44336
11739739_a_at	IL21R	interleukin 21 receptor	19.1278	29.6224	27.8986	42.625	1.54866	1.45854	2.22843	1.52786	1.43895
11730782_x_at	SLC2A6	solute carrier family 2 (facilitated glucose transporter), member 6	63.4637	105.219	116.651	150.894	1.65794	1.83808	2.37764	1.29355	1.43409
11730619_at	ULBP1	UL16 binding protein 1	6.1389	8.69376	8.5312	12.4475	1.41618	1.3897	2.02765	1.45906	1.43177
11719970_a_at	PACSIN3	protein kinase C and casein kinase substrate in neurons 3	9.12156	13.0715	12.5772	18.6608	1.43303	1.37885	2.0458	1.4837	1.4276
11726242_a_at	TKTL1	transketolase-like 1	13.1711	414.127	25.2923	588.728	31.4422	1.92029	44.6986	23.277	1.42161
11719002_at	KDELR3	KDEL (Lys-Asp-Glu-Leu) endoplasmic reticulum protein retention receptor 3	9.16652	15.2463	16.0351	21.2588	1.66325	1.74931	2.31918	1.32577	1.39436
11753010_x_at	FHL1	four and a half LIM domains 1	17.6078	29.5523	24.5531	41.1987	1.67836	1.39445	2.3398	1.67794	1.3941
11748544_s_at	LOC101060503 /// TXNIP	thioredoxin-interacting protein-like /// thioredoxin interacting protein	334.897	537.523	478.556	742.337	1.60504	1.42897	2.21661	1.5512	1.38103
11720503_a_at	ALDH3A2	aldehyde dehydrogenase 3 family, member A2	178.871	269.97	252.813	368.775	1.5093	1.41338	2.06168	1.45869	1.36598
11720412_a_at	SLC41A1	solute carrier family 41, member 1	39.6662	60.2773	66.9122	80.834	1.51961	1.68688	2.03786	1.20806	1.34104
11756431_s_at	LOC101060503 /// TXNIP	thioredoxin-interacting protein-like /// thioredoxin interacting protein	1088.87	1803.17	1691.31	2415.92	1.656	1.55327	2.21874	1.42843	1.33982
11754184_a_at	ALDH1A3	aldehyde dehydrogenase 1 family, member A3	58.6033	164.609	115.458	219.694	2.80888	1.97016	3.74883	1.90281	1.33464
11763193_at	GDPD1	glycerophosphodiester phosphodiesterase domain containing 1	7.68014	12.8849	11.7016	17.0993	1.6777	1.52362	2.22643	1.46128	1.32708
11748543_a_at	LOC101060503 /// TXNIP	thioredoxin-interacting protein-like /// thioredoxin interacting protein	353.611	649.726	566.499	862.174	1.83741	1.60204	2.4382	1.52193	1.32698
11752765_s_at	LOC101060503 /// TXNIP	thioredoxin-interacting protein-like /// thioredoxin interacting protein	823.027	1361.39	1265.3	1773.82	1.65412	1.53738	2.15524	1.40189	1.30295
11721090_at	THBS1	thrombospondin 1	6.95576	19.4562	18.3718	24.9646	2.79713	2.64123	3.58906	1.35886	1.28312
11723525_at	TBC1D8	TBC1 domain family, member 8 (with GRAM domain)	155.623	248.181	247.232	317.959	1.59476	1.58866	2.04314	1.28607	1.28116
11728668_x_at	TRIM16	tripartite motif containing 16	212.898	462.864	305.642	579.627	2.17411	1.43563	2.72255	1.89642	1.25226
11717190_s_at	LOC101060503 /// TXNIP	thioredoxin-interacting protein-like /// thioredoxin interacting protein	416.379	688.171	620.729	856.284	1.65275	1.49078	2.0565	1.37948	1.24429
11717986_a_at	APOC1	apolipoprotein C-I	106.186	192.533	167.999	238.361	1.81316	1.58211	2.24474	1.41882	1.23803
11715387_at	CDKN1A	cyclin-dependent kinase inhibitor 1A (p21, Cip1)	149.694	325.851	305.13	399.301	2.17678	2.03836	2.66745	1.30863	1.22541
11729819_a_at	IGF1	insulin-like growth factor 1 (somatomedin C)	90.8666	177.121	166.014	214.852	1.94924	1.82701	2.36447	1.29418	1.21302
11743202_x_at	IGF1	insulin-like growth factor 1 (somatomedin C)	61.2444	126.66	116.961	153.019	2.06811	1.90974	2.4985	1.30829	1.20811

## Sheet: LIST H
ProbeSet	Symbol	Name	RFU				Fold change (Aza/veh)	Fold change (ACY-1035/veh)	Fold change (combo/veh)	Fold change (combo/Aza)	Fold change (combo/Aza)
			DMSO	Azacitidine 1 mM	ACY-1035 1 mM	Combination
11715823_x_at	SYPL1	synaptophysin-like 1	1055.08	860.686	565.472	249.777	0.815756	0.535953	0.236738	0.441715	0.290207
11715501_s_at	IGFBP7	insulin-like growth factor binding protein 7	407.694	202.564	134.148	62.68	0.496852	0.329041	0.153743	0.467245	0.309434
11722064_at	REEP3	receptor accessory protein 3	37.3357	27.1971	19.8587	8.42525	0.728446	0.531897	0.225662	0.424259	0.309785
11728026_x_at	IGLL1	immunoglobulin lambda-like polypeptide 1	19.5199	12.854	5.53884	4.23253	0.658509	0.283753	0.216831	0.764154	0.329276
11716791_a_at	DKFZp686K1684 /// RCN1	uncharacterized LOC440034 /// reticulocalbin 1, EF-hand calcium binding domain	82.0627	66.2567	32.0928	22.1477	0.807391	0.391077	0.269888	0.690115	0.334271
11739820_at	ZNF714	zinc finger protein 714	41.4213	31.9	27.1324	11.3254	0.770134	0.655036	0.273419	0.41741	0.355028
11722870_at	RAD1	RAD1 homolog (S. pombe)	103.441	85.1265	57.4248	31.6684	0.822948	0.555146	0.306149	0.551475	0.372015
11728030_a_at	IGSF10	immunoglobulin superfamily, member 10	31.0551	25.3252	18.995	9.46162	0.815492	0.611655	0.304672	0.49811	0.373605
11753451_a_at	WDR41	WD repeat domain 41	235.42	188.732	164.917	72.5273	0.801681	0.700523	0.308075	0.439779	0.384287
11741676_at	MANEAL	mannosidase, endo-alpha-like	70.4548	45.764	32.6028	18.3261	0.649551	0.462748	0.260112	0.562103	0.400449
11743135_s_at	CEBPD	CCAAT/enhancer binding protein (C/EBP), delta	579.289	475.017	323.412	192.064	0.82	0.558292	0.331551	0.593867	0.404331
11722062_at	REEP3	receptor accessory protein 3	290.033	231.539	132.783	96.2413	0.79832	0.45782	0.331829	0.724802	0.415659
11743661_a_at	MBNL1	muscleblind-like splicing regulator 1	992.89	629.884	640.819	263.616	0.634394	0.645408	0.265504	0.411374	0.418516
11723893_s_at	CREBBP	CREB binding protein	276.824	225.057	204.027	94.2113	0.812997	0.73703	0.34033	0.461759	0.418611
11754138_s_at	PSPH	phosphoserine phosphatase	78.2773	53.7049	57.1106	22.9141	0.686086	0.729594	0.292729	0.401222	0.426666
11732255_at	ZBTB33	zinc finger and BTB domain containing 33	1312.23	948.45	605.676	409.146	0.72278	0.461564	0.311795	0.67552	0.431384
11727102_a_at	IGF2BP1	insulin-like growth factor 2 mRNA binding protein 1	52.0382	40.512	34.8389	17.5283	0.778505	0.669486	0.336835	0.503125	0.432669
11760710_a_at	MS4A6A	membrane-spanning 4-domains, subfamily A, member 6A	942.821	780.625	431.005	338.611	0.827968	0.457144	0.359146	0.78563	0.433769
11737991_x_at	CEP170	centrosomal protein 170kDa	97.7557	68.0206	57.2904	29.6768	0.695823	0.586057	0.303581	0.518007	0.436291
11752869_s_at	CEBPD	CCAAT/enhancer binding protein (C/EBP), delta	1329.18	1100.46	724.435	481.37	0.827918	0.545023	0.362155	0.664476	0.437428
11730766_a_at	NGLY1	N-glycanase 1	76.7201	62.8363	58.6864	28.0598	0.819033	0.764941	0.365742	0.478131	0.446553
11723230_a_at	RNF138	ring finger protein 138, E3 ubiquitin protein ligase	330.339	270.539	252.814	120.859	0.818974	0.765319	0.365865	0.478055	0.446735
11752097_a_at	CBFA2T3	core-binding factor, runt domain, alpha subunit 2; translocated to, 3	173.224	129.532	133.001	57.9674	0.747775	0.767801	0.334639	0.435841	0.447513
11740634_a_at	FOXP2	forkhead box P2	295.011	222.861	179.901	100.682	0.755432	0.60981	0.341283	0.559654	0.451772
11730378_at	PHF14	PHD finger protein 14	39.3462	27.2727	18.8601	12.3745	0.693148	0.479337	0.314503	0.65612	0.453731
11729278_x_at	CRCP	CGRP receptor component	165.447	130.207	110.798	59.3896	0.787004	0.66969	0.358966	0.536017	0.456116
11734088_a_at	CBFA2T3	core-binding factor, runt domain, alpha subunit 2; translocated to, 3	83.0101	67.4221	65.2295	30.7872	0.812216	0.785802	0.370885	0.471983	0.456634
11728218_a_at	BCLAF1	BCL2-associated transcription factor 1	385.267	308.857	254.875	141.694	0.801669	0.661555	0.367781	0.555935	0.458769
11716537_s_at	SZRD1	SUZ RNA binding domain containing 1	163.027	134.072	109.994	61.7773	0.822388	0.674696	0.378938	0.561643	0.460778
11716208_s_at	GLUD1	glutamate dehydrogenase 1	395.352	300.092	269.822	138.898	0.75905	0.682487	0.351329	0.514777	0.462853
11715487_a_at	MCL1	myeloid cell leukemia sequence 1 (BCL2-related)	302.083	239.308	209.872	110.915	0.792191	0.694749	0.367167	0.528488	0.463483
11750100_a_at	ST3GAL3	ST3 beta-galactoside alpha-2,3-sialyltransferase 3	135.58	109.726	67.0066	51.2323	0.809309	0.494221	0.377875	0.764586	0.466911
11751230_a_at	PSAT1	phosphoserine aminotransferase 1	492.099	333.428	296.961	156.283	0.677563	0.603459	0.317586	0.526276	0.468718
11722886_s_at	EMB /// EMBP1	embigin /// embigin pseudogene 1	439.593	308.412	252.415	145.825	0.701586	0.574201	0.331728	0.577721	0.472826
11728692_a_at	LOC100996724 /// LOC100996761 /// LOC101060291 /// LOC101060344 /// LOC101060353 /// LOC101060463 /// LOC101060582 /// LOC728802 /// PDE4DIP	myomegalin-like /// myomegalin-like /// myomegalin-like /// uncharacterized LOC101060344 /// myomegalin-like /// myomegalin-like /// myomegalin-like /// myomegalin-like /// phosphodiesterase 4D interacting protein	289.527	234.601	162.934	111.229	0.810289	0.56276	0.384173	0.682659	0.474119
11734846_x_at	TAF1B	TATA box binding protein (TBP)-associated factor, RNA polymerase I, B, 63kDa	178.24	137.898	107.757	65.8679	0.773662	0.604563	0.369545	0.611261	0.477657
11740171_s_at	PBRM1	polybromo 1	417.894	344.831	309.179	164.842	0.825164	0.739851	0.394458	0.533159	0.478036
11744582_a_at	USP15	ubiquitin specific peptidase 15	15.249	11.9138	11.8472	5.71915	0.781283	0.776918	0.37505	0.482741	0.480044
11728400_at	MDFIC	MyoD family inhibitor domain containing	98.5273	74.9422	74.4789	36.0975	0.760624	0.755922	0.366371	0.484667	0.481671
11746464_a_at	YAF2	YY1 associated factor 2	106.009	83.6138	60.5391	40.4674	0.788742	0.571075	0.381735	0.668451	0.48398
11717383_at	FOPNL	FGFR1OP N-terminal like	129.215	94.4329	79.3948	45.8291	0.730818	0.614438	0.354672	0.577231	0.485309
11727930_a_at	ATP2B1	ATPase, Ca++ transporting, plasma membrane 1	50.6106	36.4086	34.5886	17.7517	0.719387	0.683427	0.35075	0.513223	0.487568
11732219_a_at	TUBE1	tubulin, epsilon 1	151.273	114.152	95.6124	55.6939	0.754608	0.63205	0.368167	0.582497	0.487892
11745375_x_at	ZNF43	zinc finger protein 43	139.1	114.381	102.21	55.8341	0.822289	0.734795	0.401395	0.546268	0.488143
11726150_s_at	PPIP5K2	diphosphoinositol pentakisphosphate kinase 2	858.344	662.361	601.944	323.674	0.771673	0.701286	0.377092	0.537715	0.488668
11745224_a_at	RIF1	RAP1 interacting factor homolog (yeast)	119.373	93.4887	90.6825	45.915	0.783165	0.759657	0.384635	0.506327	0.491129
11755633_a_at	UBXN8	UBX domain protein 8	654.731	532.368	440.692	261.739	0.813109	0.673089	0.399766	0.593927	0.491651
11724076_a_at	DDX3Y	DEAD (Asp-Glu-Ala-Asp) box polypeptide 3, Y-linked	130.204	103.05	75.89	51.3536	0.79145	0.582855	0.394409	0.676685	0.498337
11722063_at	REEP3	receptor accessory protein 3	19.7989	14.4796	9.5435	7.22638	0.731333	0.482021	0.364988	0.757204	0.499073
11732697_s_at	COL24A1	collagen, type XXIV, alpha 1	67.5774	50.6106	37.4357	25.4253	0.748928	0.553968	0.376239	0.679172	0.50237
11720759_s_at	IVNS1ABP	influenza virus NS1A binding protein	167.896	138.246	123.663	69.5973	0.823402	0.736546	0.414526	0.562798	0.503431
11758018_s_at	UBR3	ubiquitin protein ligase E3 component n-recognin 3 (putative)	53.8815	40.7815	35.2302	20.7198	0.756874	0.653846	0.384544	0.588126	0.508068
11734958_s_at	PCNXL4	pecanex-like 4 (Drosophila)	127.989	99.9134	94.8784	51.194	0.780639	0.7413	0.399986	0.539574	0.512383
11746694_a_at	PAFAH1B1	platelet-activating factor acetylhydrolase 1b, regulatory subunit 1 (45kDa)	15.9829	12.0574	10.5598	6.26534	0.754396	0.660694	0.392003	0.59332	0.519625
11751276_x_at	CALCOCO2	calcium binding and coiled-coil domain 2	568.156	459.956	353.277	240.07	0.809559	0.621796	0.422542	0.679551	0.521941
11754308_s_at	SEPHS1	selenophosphate synthetase 1	896.825	686.017	460.966	359.678	0.76494	0.513998	0.401057	0.78027	0.524299
11735767_at	C16orf54	chromosome 16 open reading frame 54	712.327	583.694	557.528	308.725	0.819418	0.782685	0.433403	0.553739	0.528916
11743164_x_at	ATF1	activating transcription factor 1	216.602	171.524	147.949	90.8956	0.791885	0.683045	0.419643	0.614372	0.52993
11743707_a_at	EXOC1	exocyst complex component 1	189.444	156.827	156.277	83.3925	0.827829	0.824925	0.440195	0.533619	0.531747
11739026_x_at	HMGB1	high mobility group box 1	2483.68	1932.38	1550.04	1032.3	0.778031	0.624091	0.415632	0.665979	0.53421
11724345_at	ITGA4	integrin, alpha 4 (antigen CD49D, alpha 4 subunit of VLA-4 receptor)	469.609	289.635	287.849	156.027	0.616758	0.612954	0.33225	0.542046	0.538704
11719808_a_at	BLOC1S6	biogenesis of lysosomal organelles complex-1, subunit 6, pallidin	142.777	117.319	91.4702	63.5486	0.821693	0.64065	0.445089	0.694746	0.541674
11739326_a_at	PTPN2	protein tyrosine phosphatase, non-receptor type 2	108.652	83.1487	82.6106	45.2495	0.765276	0.760324	0.416463	0.547745	0.5442
11723697_s_at	FLI1	Friend leukemia virus integration 1	605.555	467.417	479.158	254.527	0.771883	0.791272	0.420321	0.531196	0.54454
11729084_a_at	ZFY	zinc finger protein, Y-linked	223.687	159.709	118.598	87.0142	0.713984	0.530198	0.389	0.733688	0.54483
11746767_a_at	ITGA4	integrin, alpha 4 (antigen CD49D, alpha 4 subunit of VLA-4 receptor)	201.465	150.249	146.129	81.9439	0.745785	0.725335	0.406741	0.560763	0.545386
11755110_a_at	LRIG1	leucine-rich repeats and immunoglobulin-like domains 1	96.4398	74.3941	57.7393	40.5782	0.771404	0.598708	0.420762	0.702783	0.54545
11719690_at	TWSG1	twisted gastrulation homolog 1 (Drosophila)	211.36	169.698	164.454	92.7353	0.802885	0.778077	0.438756	0.563897	0.546474
11743163_at	ATF1	activating transcription factor 1	203.784	142.861	128.558	78.1903	0.701039	0.630852	0.383692	0.608212	0.547319
11756857_a_at	JAK2	Janus kinase 2	157.234	127.78	90.1706	69.9928	0.812672	0.573481	0.445151	0.776227	0.547762
11723692_a_at	CD302 /// LY75-CD302	CD302 molecule /// LY75-CD302 readthrough	480.97	390.76	337.55	214.182	0.812441	0.701811	0.445312	0.634518	0.548116
11754313_s_at	ARL4C	ADP-ribosylation factor-like 4C	136.452	66.4201	59.8578	36.7821	0.486765	0.438673	0.269561	0.614491	0.55378
11759340_at	DENND1B	DENN/MADD domain containing 1B	422.166	299.975	266.194	166.794	0.710562	0.630543	0.395091	0.626589	0.556026
11733518_a_at	KCNK10	potassium channel, subfamily K, member 10	123.375	101.918	101.254	56.6799	0.826085	0.820701	0.459412	0.55978	0.556132
11747664_a_at	UBXN8	UBX domain protein 8	257.277	206.466	163.194	115.12	0.802505	0.634312	0.447454	0.705416	0.557571
11715252_at	RSRC1	arginine/serine-rich coiled-coil 1	477.244	389.632	351.395	218.671	0.816421	0.7363	0.458195	0.622294	0.561224
11722887_x_at	EMB	embigin	1276.93	859.536	677.042	482.84	0.673128	0.530212	0.378126	0.713161	0.561745
11743611_a_at	ZMYND11	zinc finger, MYND-type containing 11	698.849	577.726	441.892	326.838	0.826682	0.632314	0.46768	0.739633	0.565732
11724994_at	FAM101B	family with sequence similarity 101, member B	583.111	421.265	326.447	238.373	0.722443	0.559836	0.408796	0.730206	0.565852
11748639_a_at	RBAK /// RBAK-RBAKDN /// RBAKDN	RB-associated KRAB zinc finger /// RBAK-RBAKDN readthrough /// RBAK downstream neighbor (non-protein coding)	71.3656	58.7736	51.6771	33.3012	0.823556	0.724118	0.466628	0.644409	0.566601
11748603_a_at	CDKN1B	cyclin-dependent kinase inhibitor 1B (p27, Kip1)	451.895	326.171	293.373	187.519	0.721786	0.649207	0.414962	0.639183	0.57491
11728647_at	NUCKS1	nuclear casein kinase and cyclin-dependent kinase substrate 1	1146.91	908.085	730.891	523.184	0.791765	0.637268	0.456168	0.715818	0.57614
11760279_a_at	SRSF3	serine/arginine-rich splicing factor 3	28.1358	21.4441	21.279	12.3745	0.762164	0.756295	0.439813	0.581536	0.577058
11743276_s_at	STAG1	stromal antigen 1	138.673	113.936	81.7942	65.7981	0.821615	0.589834	0.474483	0.804435	0.5775
11717527_a_at	RDX	radixin	29.653	19.0815	17.6895	11.0196	0.643491	0.59655	0.371619	0.622947	0.577505
11744617_a_at	RPRD1A	regulation of nuclear pre-mRNA domain containing 1A	212.311	174.771	159.574	101.198	0.823182	0.751605	0.476648	0.634173	0.579031
11717091_s_at	CDKN1B	cyclin-dependent kinase inhibitor 1B (p27, Kip1)	993.019	792.066	727.49	458.822	0.797634	0.732604	0.462048	0.630692	0.579273
11724343_at	ITGA4	integrin, alpha 4 (antigen CD49D, alpha 4 subunit of VLA-4 receptor)	797.622	564.029	623.941	327.632	0.707139	0.782252	0.410761	0.5251	0.580877
11755138_s_at	ZXDB	zinc finger, X-linked, duplicated B	31.8807	20.5416	22.4679	11.9468	0.644328	0.704751	0.374734	0.531725	0.581589
11721361_a_at	FAM172A	family with sequence similarity 172, member A	179.468	139.793	121.068	81.3341	0.77893	0.674594	0.453196	0.671805	0.581819
11722276_at	ZBED4	zinc finger, BED-type containing 4	238.777	171.596	195.655	99.9239	0.718643	0.819404	0.418482	0.510715	0.582322
11716767_at	IQGAP1	IQ motif containing GTPase activating protein 1	427.538	327.953	349.808	192.204	0.767073	0.818191	0.449559	0.549455	0.58607
11754884_s_at	WDFY1	WD repeat and FYVE domain containing 1	311.355	251.799	243.734	148.385	0.808721	0.782818	0.476579	0.6088	0.5893
11758644_s_at	ZNF639	zinc finger protein 639	151.892	125.07	125.539	73.7701	0.82341	0.826498	0.485674	0.587629	0.589832
11757471_s_at	TBC1D15	TBC1 domain family, member 15	15.2154	10.9901	12.3649	6.53659	0.7223	0.812655	0.429604	0.528642	0.594773
11728379_at	EFCAB2	EF-hand calcium binding domain 2	236.466	167.643	175.611	99.8642	0.708951	0.742646	0.422319	0.568668	0.595696
11728793_s_at	EEF2K /// LOC101060570	eukaryotic elongation factor-2 kinase /// eukaryotic elongation factor 2 kinase-like	376.692	306.524	240.014	183.133	0.813724	0.637163	0.48616	0.763008	0.597451
11722803_s_at	GNAI1	guanine nucleotide binding protein (G protein), alpha inhibiting activity polypeptide 1	22.7263	14.8528	15.0918	8.88891	0.653551	0.664068	0.391128	0.588988	0.598466
11733887_at	FBXO42	F-box protein 42	22.3382	18.511	17.1841	11.0908	0.828669	0.769268	0.496493	0.64541	0.599146
11756080_s_at	NUS1 /// NUS1P3	nuclear undecaprenyl pyrophosphate synthase 1 homolog (S. cerevisiae) /// nuclear undecaprenyl pyrophosphate synthase 1 homolog (S. cerevisiae) pseudogene 3	123.9	94.0633	95.1941	56.4801	0.759185	0.768313	0.455851	0.593315	0.600448
11724634_s_at	ABCB10	ATP-binding cassette, sub-family B (MDR/TAP), member 10	1833.27	1178.61	1372.2	709.047	0.642898	0.7485	0.386767	0.516722	0.601599
11736176_a_at	TRNT1	tRNA nucleotidyl transferase, CCA-adding, 1	118.711	91.4132	80.0542	55.0069	0.770046	0.67436	0.463367	0.68712	0.601739
11723733_a_at	OTUD6B	OTU domain containing 6B	40.8237	29.5523	29.1044	17.8297	0.7239	0.71293	0.436748	0.61261	0.603326
11733017_a_at	PIK3R1	phosphoinositide-3-kinase, regulatory subunit 1 (alpha)	323.087	266.127	256.25	160.694	0.8237	0.793132	0.497371	0.627097	0.603825
11756591_a_at	MBNL1	muscleblind-like splicing regulator 1	543.017	444.288	367.307	269.453	0.818185	0.67642	0.496215	0.73359	0.606482
11745841_a_at	CNDP2	CNDP dipeptidase 2 (metallopeptidase M20 family)	301.66	195.039	214.159	118.533	0.646551	0.709935	0.392934	0.553479	0.607739
11719415_a_at	YES1	v-yes-1 Yamaguchi sarcoma viral oncogene homolog 1	188.739	151.584	152.944	92.4458	0.803141	0.810346	0.489807	0.604442	0.609865
11737811_a_at	NNT	nicotinamide nucleotide transhydrogenase	297.687	211.864	183.087	129.357	0.711701	0.61503	0.434539	0.706532	0.610564
11742993_x_at	PSAT1	phosphoserine aminotransferase 1	864.194	642.458	525.318	392.415	0.743419	0.60787	0.454082	0.747005	0.610803
11749703_a_at	SIRT1	sirtuin 1	21.0961	16.2589	14.4016	9.95533	0.770707	0.682669	0.471904	0.691264	0.612301
11760158_at	HMGB1	high mobility group box 1	245.691	183.611	173.861	112.664	0.747324	0.70764	0.458561	0.648015	0.613605
11727737_s_at	AKAP7	A kinase (PRKA) anchor protein 7	60.8461	44.0925	48.5386	27.1172	0.724656	0.797727	0.445668	0.558672	0.615007
11724344_a_at	ITGA4	integrin, alpha 4 (antigen CD49D, alpha 4 subunit of VLA-4 receptor)	123.101	78.5198	72.2236	48.3424	0.637847	0.586701	0.392704	0.669343	0.615672
11721491_a_at	FBP1	fructose-1,6-bisphosphatase 1	220.09	161.221	165.655	99.5413	0.732526	0.752672	0.452276	0.600894	0.61742
11740472_a_at	CLIP1	CAP-GLY domain containing linker protein 1	45.6901	32.0938	35.5387	19.8278	0.702424	0.77782	0.433962	0.557921	0.617807
11739025_a_at	HMGB1	high mobility group box 1	1089.19	734.861	750.018	454.942	0.674683	0.688599	0.417687	0.606575	0.619086
11725252_at	FAM120C	family with sequence similarity 120C	45.943	32.7289	37.0211	20.3732	0.71238	0.805806	0.443445	0.550312	0.622483
11722427_at	FGL2	fibrinogen-like 2	3120.18	2331.38	2554.98	1453.71	0.747195	0.818857	0.465906	0.568971	0.62354
11751101_a_at	OTUD6B	OTU domain containing 6B	107.63	74.875	73.6205	46.8155	0.695672	0.684017	0.434969	0.635904	0.62525
11729982_a_at	PARP11	poly (ADP-ribose) polymerase family, member 11	38.5849	27.8799	30.2966	17.5233	0.722561	0.785194	0.454149	0.578391	0.628527
11747698_x_at	TCF4	transcription factor 4	288.575	187.949	215.186	118.65	0.651299	0.745683	0.411159	0.551386	0.631292
11721212_a_at	THBS4	thrombospondin 4	47.4235	36.3664	35.6683	22.9822	0.766843	0.752121	0.484616	0.644332	0.631962
11743518_s_at	NNT	nicotinamide nucleotide transhydrogenase	1116.94	773.439	661.328	489.527	0.69246	0.592087	0.438274	0.740219	0.632923
11725223_at	SNTB1	syntrophin, beta 1 (dystrophin-associated protein A1, 59kDa, basic component 1)	307.594	223.954	248.934	141.785	0.728083	0.809293	0.46095	0.569571	0.6331
11721778_a_at	ACBD5	acyl-CoA binding domain containing 5	53.8193	40.8117	42.08	25.8955	0.758309	0.781875	0.481156	0.615387	0.634512
11724515_a_at	GPD1L	glycerol-3-phosphate dehydrogenase 1-like	156.711	117.895	125.097	75.5798	0.75231	0.798267	0.482288	0.604168	0.641076
11754923_a_at	HPS4	Hermansky-Pudlak syndrome 4	265.363	194.976	187.841	125.419	0.734753	0.707864	0.472632	0.667687	0.643253
11743772_a_at	LZTFL1	leucine zipper transcription factor-like 1	57.2788	43.3465	45.1699	28.0258	0.756762	0.788596	0.489287	0.620452	0.646552
11716987_a_at	HMGCS1	3-hydroxy-3-methylglutaryl-CoA synthase 1 (soluble)	104.883	76.8294	66.7887	49.6792	0.732528	0.636795	0.473665	0.743826	0.646616
11735464_a_at	ABHD17B	abhydrolase domain containing 17B	142.111	102.353	97.6106	66.2431	0.720233	0.686863	0.466138	0.678647	0.647204
11756182_s_at	PSAT1	phosphoserine aminotransferase 1	2198.5	1515.3	1339.28	981.549	0.689241	0.609177	0.446463	0.732896	0.64776
11742992_s_at	PSAT1	phosphoserine aminotransferase 1	1675.24	1113.11	976.189	722.21	0.66445	0.582715	0.431108	0.739827	0.64882
11727340_a_at	ZBTB2	zinc finger and BTB domain containing 2	100.79	76.8307	79.1815	49.8547	0.762283	0.785606	0.494638	0.629626	0.64889
11739339_s_at	FAM46C	family with sequence similarity 46, member C	74.6106	52.251	46.6409	34.0446	0.700316	0.625124	0.456297	0.729931	0.651558
11740092_x_at	MSMO1	methylsterol monooxygenase 1	90.4025	59.3073	60.0188	38.6552	0.656036	0.663907	0.42759	0.644051	0.651778
11740132_at	DENND1B	DENN/MADD domain containing 1B	325.671	242.944	213.672	158.44	0.745981	0.656097	0.486503	0.741511	0.652166
11759414_at	GCSH /// LOC101060817	glycine cleavage system protein H (aminomethyl carrier) /// glycine cleavage system H protein, mitochondrial-like	111.11	80.7078	82.0744	52.8699	0.726376	0.738675	0.475833	0.644171	0.655078
11742463_at	VAX1	ventral anterior homeobox 1	10.9736	7.98381	8.68039	5.28757	0.727546	0.791024	0.481844	0.60914	0.662287
11763309_at	TCF4	transcription factor 4	59.0273	33.0017	40.1177	21.9563	0.559092	0.679647	0.371969	0.547298	0.665309
11724993_at	FAM101B	family with sequence similarity 101, member B	2351.4	1610.01	1507.27	1072.61	0.684701	0.64101	0.456156	0.711621	0.666212
11739177_at	ABHD17B	abhydrolase domain containing 17B	256.193	179.731	187.93	119.94	0.701546	0.733549	0.468162	0.638215	0.667329
11729438_a_at	WDR4	WD repeat domain 4	102.536	69.8836	63.6716	46.7773	0.68155	0.620967	0.456203	0.734666	0.669361
11745842_s_at	CNDP2	CNDP dipeptidase 2 (metallopeptidase M20 family)	263.894	186.157	186.578	124.669	0.705422	0.707019	0.472419	0.668184	0.669697
11732418_at	FAM105A	family with sequence similarity 105, member A	126.652	80.5612	100.11	54.344	0.636082	0.790429	0.429081	0.542846	0.674568
11748591_a_at	COPB2	coatomer protein complex, subunit beta 2 (beta prime)	96.7517	70.4092	68.8996	47.6758	0.727731	0.712128	0.492764	0.69196	0.677124
11732331_s_at	ARL4C	ADP-ribosylation factor-like 4C	194.861	92.7311	88.667	63.3606	0.475884	0.455028	0.325159	0.714591	0.683272
11750484_a_at	MRE11A	MRE11 meiotic recombination 11 homolog A (S. cerevisiae)	132.904	84.9718	73.4415	58.2196	0.639348	0.552591	0.438058	0.792735	0.685164
11738999_a_at	SLC38A2	solute carrier family 38, member 2	53.8462	31.4358	31.5372	21.6641	0.583807	0.58569	0.402334	0.68694	0.689156
11725221_a_at	SNTB1	syntrophin, beta 1 (dystrophin-associated protein A1, 59kDa, basic component 1)	100.517	55.0207	66.4855	38.1875	0.547378	0.661436	0.379912	0.574374	0.694058
11727507_a_at	GTPBP10	GTP-binding protein 10 (putative)	59.2976	42.1725	45.5085	29.4628	0.711202	0.76746	0.496864	0.647413	0.698625
11754733_a_at	TCF4	transcription factor 4	93.9586	64.2185	69.4046	45.046	0.683477	0.738672	0.479425	0.649036	0.70145
11739273_at	PAK2	p21 protein (Cdc42/Rac)-activated kinase 2	82.8993	58.5334	63.229	41.3321	0.706078	0.76272	0.498581	0.653688	0.706128
11736898_s_at	LOC101060527 /// NAIP	baculoviral IAP repeat-containing protein 1-like /// NLR family, apoptosis inhibitory protein	132.919	92.7958	108.726	65.8338	0.698136	0.817985	0.495291	0.605502	0.709448
11751048_x_at	CASC4	cancer susceptibility candidate 4	39.1575	25.2519	30.1904	17.925	0.644879	0.770999	0.457767	0.593732	0.709849
11724762_a_at	DEPTOR	DEP domain containing MTOR-interacting protein	71.6939	43.9628	38.8789	31.2079	0.613201	0.54229	0.435294	0.802695	0.709871
11732157_x_at	UFM1	ubiquitin-fold modifier 1	52.4356	34.8378	32.6955	24.7334	0.664391	0.623536	0.471692	0.756478	0.709961
11715954_a_at	CNDP2	CNDP dipeptidase 2 (metallopeptidase M20 family)	144.284	93.8606	87.9157	67.6422	0.650528	0.609325	0.468813	0.769398	0.720666
11719162_a_at	GPT2	glutamic pyruvate transaminase (alanine aminotransferase) 2	533.944	344.192	370.146	248.72	0.644623	0.69323	0.465818	0.671953	0.72262
11725791_a_at	MRE11A	MRE11 meiotic recombination 11 homolog A (S. cerevisiae)	111.986	76.5951	85.8837	55.3903	0.683971	0.766915	0.494619	0.644946	0.723157
11759987_x_at	LARP1B	La ribonucleoprotein domain family, member 1B	27.2369	15.9474	14.059	11.6504	0.585506	0.516174	0.427742	0.828677	0.730551
11755680_x_at	SLC30A6	solute carrier family 30 (zinc transporter), member 6	30.9982	16.7053	17.8051	12.3745	0.538911	0.57439	0.3992	0.694998	0.740753
11724242_s_at	TCF4	transcription factor 4	216.254	121.273	148.611	97.6106	0.560789	0.687207	0.45137	0.656819	0.804885
