# Supplementary material for: Selective Inhibitors of Histone Deacetylases 1 and 2 Synergize with Azacitidine in Acute Myeloid Leukemia
Source: PLoS One. 2017 Jan 6;12(1):e0169128. doi: 10.1371/journal.pone.0169128 (PMC5218480; doi:10.1371/journal.pone.0169128)
Supplement: S2 Table — (XLSX) [file pone.0169128.s006.xlsx]

## Sheet: TTE for individual animal 
TTE for individual animal		S2 Table. TTE for individual animal.
Vehicle
Date	2016-06-30	2016-07-04	2016-07-07	2016-07-11	2016-07-14	2016-07-18	2016-07-21	2016-07-25	2016-07-28	2016-08-02
Day of Study	1	5	8	12	15	19	22	26	29	34		Vehicle
Ainimal number	Tumor volume (mm3)	Tumor volume (mm3)	Tumor volume (mm3)	Tumor volume (mm3)	Tumor volume (mm3)	Tumor volume (mm3)	Tumor volume (mm3)	Tumor volume (mm3)	Tumor volume (mm3)	Tumor volume (mm3)		Animal number	TTE	Input for survival curve
1	108	256	550	1268	550	196	75	40	4	0		1	34	0
2	108	196	666	1470	1800	1183	500	88	6	0		2	34	0
3	108	172	500	1268	2304	Tumor Progression on 07/14/16						3	13.4	1
4	126	196	500	1568	2304	Tumor Progression on 07/14/16						4	13.5	1
5	126	405	650	1568	2560	Tumor Progression on 07/14/16						5	13.6	1
6	126	172	365	1008	1913	3035	Tumor Progression on 07/18/16					6	13.8	1
7	126	288	726	1183	787	405	126	75	40	14		7	34	0
8	144	245	650	1666	2432	Tumor Progression on 07/14/16						8	13.9	1
9	172	320	600	1913	2432	Tumor Progression on 07/14/16						9	14.1	1
10	172	288	500	1568	2304	Tumor Progression on 07/14/16						10	16.1	1
ACY-957- 125 mg/kg, po, daily
Date	2016-06-30	2016-07-04	2016-07-07	2016-07-11	2016-07-14	2016-07-18	2016-07-21	2016-07-25	2016-07-28	2016-08-02
Day of Study	1	5	8	12	15	19	22	26	29	34		ACY-957- 125 mg/kg, po, daily
Ainimal number	Tumor volume (mm3)	Tumor volume (mm3)	Tumor volume (mm3)	Tumor volume (mm3)	Tumor volume (mm3)	Tumor volume (mm3)	Tumor volume (mm3)	Tumor volume (mm3)	Tumor volume (mm3)	Tumor volume (mm3)		Animal number	TTE	Input for survival curve
1	108	126	256	726	1268	2025	Tumor Progression on 07/18/16					1	14	1
2	108	108	320	750	1764	2688	Tumor Progression on 07/18/16					2	14.7	1
3	108	196	550	1080	2025	Tumor Progression on 07/14/16						3	16.2	1
4	126	196	650	1352	1862	1690	1440	1690	2688	Tumor Progression on 07/28/16		4	16.8	1
5	126	144	221	666	936	2048	Tumor Progression on 07/18/16					5	17	1
6	126	256	726	1268	1764	2250	Tumor Progression on 07/18/16					6	18.2	1
7	126	288	600	550	196	108	63	14	4	4		7	34	0
8	144	196	550	1080	2601	Tumor Progression on 07/14/16						8	18.6	1
9	172	196	405	1080	1800	2890	Tumor Progression on 07/18/16					9	26	1
10	172	320	650	1268	1568	1437	1437	1913	4200	Tumor Progression on 07/28/16		10	26.2	1
Azacitidine- 5.5 mg/kg, iv, bi-weekly
Date	2016-06-30	2016-07-04	2016-07-07	2016-07-11	2016-07-14	2016-07-18	2016-07-21	2016-07-25	2016-07-28	2016-08-02
Day of Study	1	5	8	12	15	19	22	26	29	34		Azacitidine- 5.5 mg/kg, iv, bi-weekly
Ainimal number	Tumor volume (mm3)	Tumor volume (mm3)	Tumor volume (mm3)	Tumor volume (mm3)	Tumor volume (mm3)	Tumor volume (mm3)	Tumor volume (mm3)	Tumor volume (mm3)	Tumor volume (mm3)	Tumor volume (mm3)		Animal number	TTE	Input for survival curve
1	108	172	500	1470	1913	2025	Tumor Progression on 07/18/16					1	12.8	1
2	108	172	365	936	1568	2432	Tumor Progression on 07/18/16					2	12.9	1
3	108	126	405	1183	2025	Tumor Progression on 07/14/16						3	14.4	1
4	126	245	700	1862	2816	Tumor Progression on 07/14/16						4	17	1
5	126	126	288	787	1268	2432	Tumor Progression on 07/18/16					5	17	1
6	126	172	405	1080	1913	2176	Tumor Progression on 07/18/16					6	17.1	1
7	126	196	405	1008	1666	2138	Tumor Progression on 07/18/16					7	17.2	1
8	144	245	650	1152	1764	2250	Tumor Progression on 07/18/16					8	17.4	1
9	172	365	726	1666	3240	Tumor Progression on 07/14/16						9	17.6	1
10	172	256	550	1080	1764	2025	Tumor Progression on 07/18/16					10	17.7	1
Combination
Date	2016-06-30	2016-07-04	2016-07-07	2016-07-11	2016-07-14	2016-07-18	2016-07-21	2016-07-25	2016-07-28	2016-08-02
Day of Study	1	5	8	12	15	19	22	26	29	34		Combination
Ainimal number	Tumor volume (mm3)	Tumor volume (mm3)	Tumor volume (mm3)	Tumor volume (mm3)	Tumor volume (mm3)	Tumor volume (mm3)	Tumor volume (mm3)	Tumor volume (mm3)	Tumor volume (mm3)	Tumor volume (mm3)		Animal number	TTE	Input for survival curve
1	108	126	288	446	726	1352	1183	486	446	1688		1	34	0
2	108	172	320	650	1008	1666	1296	800	908	2138		2	32.8	1
3	108	172	500	847	1470	1568	787	936	600	2176		3	33.6	1
4	126	144	320	650	847	1152	908	non-treatment related causes on 07/25/16				4	26	0
5	126	196	405	650	1268	1352	936	650	600	2890		5	33.7	1
6	126	196	550	908	non-treatment related causes on 07/12/16							6	13	0
7	126	172	405	600	847	180	180	100	75	40		7	34	0
8	144	144	245	600	1268	1666	2560	Tumor Progression on 07/21/16				8	20	1
9	172	256	550	1183	1568	700	1099	1268	2304	Tumor Progression on 07/28/16		9	28.6	1
10	172	288	405	847	1568	650	320	162	75	75		10	34	0
